# Supplementary material for: Vulnerabilities of protected lands in the face of climate and human footprint changes
Source: Nat Commun. 2021 Mar 12;12:1632. doi: 10.1038/s41467-021-21914-w (PMC7955075; doi:10.1038/s41467-021-21914-w)
Supplement: Supplementary file 3 — Supplementary Data 1 [file 41467_2021_21914_MOESM3_ESM.xlsx]

## Sheet: Birds
Supplementary Data: List of threatened taxa evaluated and their conservation status
Birds
SN	Species	IUCN Threat Category
1	Arborophila mandellii	Vulnerable (VU)
2	Arborophila rufipectus	Endangered (EN)
3	Arborophila ardens	Vulnerable (VU)
4	Tragopan blythii	Vulnerable (VU)
5	Tragopan caboti	Vulnerable (VU)
6	Lophophorus sclateri	Vulnerable (VU)
7	Lophophorus lhuysii	Vulnerable (VU)
8	Crossoptilon mantchuricum	Vulnerable (VU)
9	Syrmaticus reevesii	Vulnerable (VU)
10	Pavo muticus	Endangered (EN)
11	Oxyura leucocephala	Endangered (EN)
12	Anser cygnoid	Vulnerable (VU)
13	Anser erythropus	Vulnerable (VU)
14	Marmaronetta angustirostris	Vulnerable (VU)
15	Aythya ferina	Vulnerable (VU)
16	Aythya baeri	Critically Endangered (CR)
17	Mergus squamatus	Endangered (EN)
18	Mulleripicus pulverulentus	Vulnerable (VU)
19	Buceros bicornis	Vulnerable (VU)
20	Aceros nipalensis	Vulnerable (VU)
21	Bubo blakistoni	Endangered (EN)
22	Bubo scandiacus	Vulnerable (VU)
23	Columba eversmanni	Vulnerable (VU)
24	Columba punicea	Vulnerable (VU)
25	Streptopelia turtur	Vulnerable (VU)
26	Otis tarda	Vulnerable (VU)
27	Leucogeranus leucogeranus	Critically Endangered (CR)
28	Grus antigone	Vulnerable (VU)
29	Grus vipio	Vulnerable (VU)
30	Grus monacha	Vulnerable (VU)
31	Grus nigricollis	Vulnerable (VU)
32	Grus japonensis	Endangered (EN)
33	Coturnicops exquisitus	Vulnerable (VU)
34	Gallinago nemoricola	Vulnerable (VU)
35	Numenius madagascariensis	Endangered (EN)
36	Calidris pygmaea	Critically Endangered (CR)
37	Vanellus gregarius	Critically Endangered (CR)
38	Saundersilarus saundersi	Vulnerable (VU)
39	Larus relictus	Vulnerable (VU)
40	Thalasseus bernsteini	Critically Endangered (CR)
41	Sterna acuticauda	Endangered (EN)
42	Haliaeetus leucoryphus	Endangered (EN)
43	Haliaeetus pelagicus	Vulnerable (VU)
44	Neophron percnopterus	Endangered (EN)
45	Gyps bengalensis	Critically Endangered (CR)
46	Sarcogyps calvus	Critically Endangered (CR)
47	Clanga clanga	Vulnerable (VU)
48	Aquila nipalensis	Endangered (EN)
49	Aquila heliaca	Vulnerable (VU)
50	Falco cherrug	Endangered (EN)
51	Podiceps auritus	Vulnerable (VU)
52	Egretta eulophotes	Vulnerable (VU)
53	Gorsachius magnificus	Endangered (EN)
54	Gorsachius goisagi	Endangered (EN)
55	Nipponia nippon	Endangered (EN)
56	Platalea minor	Endangered (EN)
57	Ciconia boyciana	Endangered (EN)
58	Leptoptilos javanicus	Vulnerable (VU)
59	Phoebastria albatrus	Vulnerable (VU)
60	Pitta nympha	Vulnerable (VU)
61	Perisoreus internigrans	Vulnerable (VU)
62	Corvus pectoralis	Vulnerable (VU)
63	Oriolus mellianus	Endangered (EN)
64	Turdus feae	Vulnerable (VU)
65	Larvivora ruficeps	Endangered (EN)
66	Calliope obscura	Vulnerable (VU)
67	Saxicola insignis	Vulnerable (VU)
68	Sitta magna	Endangered (EN)
69	Sitta formosa	Vulnerable (VU)
70	Locustella pleskei	Vulnerable (VU)
71	Acrocephalus sorghophilus	Endangered (EN)
72	Phylloscopus hainanus	Vulnerable (VU)
73	Garrulax sukatschewi	Vulnerable (VU)
74	Garrulax bieti	Vulnerable (VU)
75	Liocichla omeiensis	Vulnerable (VU)
76	Schoeniparus variegaticeps	Vulnerable (VU)
77	Sinosuthora zappeyi	Vulnerable (VU)
78	Sinosuthora przewalskii	Vulnerable (VU)
79	Emberiza jankowskii	Endangered (EN)
80	Emberiza rustica	Vulnerable (VU)
81	Emberiza aureola	Critically Endangered (CR)
82	Ciconia episcopus	Vulnerable (VU)
83	Acrocephalus tangorum	Vulnerable (VU)
84	Chlamydotis macqueenii	Vulnerable (VU)
85	Spelaeornis kinneari	Vulnerable (VU)
86	Polyplectron katsumatae	Endangered (EN)
87	Stachyris nonggangensis	Vulnerable (VU)
88	Urocissa whiteheadi	Endangered (EN)
89	Cyornis brunneatus	Vulnerable (VU)
90	Graminicola striatus	Vulnerable (VU)
91	Branta ruficollis	Vulnerable (VU)
92	Calidris tenuirostris	Endangered (EN)
93	Clangula hyemalis	Vulnerable (VU)
94	Emberiza sulphurata	Vulnerable (VU)
95	Fregata andrewsi	Critically Endangered (CR)
96	Garrulax courtoisi	Critically Endangered (CR)
97	Hydrobates leucorhous	Vulnerable (VU)
98	Onychoprion aleuticus	Vulnerable (VU)
99	Polysticta stelleri	Vulnerable (VU)
100	Pseudibis davisoni	Critically Endangered (CR)
101	Rissa tridactyla	Vulnerable (VU)
102	Rynchops albicollis	Vulnerable (VU)
103	Tringa guttifer	Endangered (EN)

## Sheet: Mammals
Supplementary Data: List of threatened taxa evaluated and their conservation status
Mammals
SN	Species	IUCN Threat Category
1	Ailuropoda melanoleuca	Vulnerable
2	Ailurus fulgens	Endangered (EN)
3	Balaenoptera physalus	Vulnerable
4	Bos javanicus	Endangered (EN)
5	Bos gaurus	Vulnerable
6	Bos mutus	Vulnerable
7	Budorcas taxicolor	Vulnerable
8	Cervus albirostris	Vulnerable
9	Rucervus eldii	Endangered (EN)
10	Chrotogale owstoni	Endangered (EN)
11	Cricetus cricetus	Critically Endangered (CR)
12	Cuon alpinus	Endangered (EN)
13	Dugong dugon	Vulnerable
14	Elephas maximus	Endangered (EN)
15	Felis bieti	Vulnerable
16	Gazella subgutturosa	Vulnerable
17	Hapalomys delacouri	Vulnerable
18	Helarctos malayanus	Vulnerable
19	Hydropotes inermis	Vulnerable
20	Hylobates lar	Endangered (EN)
21	Neohylomys hainanensis	Endangered (EN)
22	Lepus hainanus	Endangered (EN)
23	Lipotes vexillifer	Critically Endangered (CR)
24	Lutrogale perspicillata	Vulnerable
25	Macaca arctoides	Vulnerable
26	Manis javanica	Critically Endangered (CR)
27	Manis pentadactyla	Critically Endangered (CR)
28	Marmota sibirica	Endangered (EN)
29	Moschus berezovskii	Endangered (EN)
30	Moschus chrysogaster	Endangered (EN)
31	Moschus fuscus	Endangered (EN)
32	Moschus moschiferus	Vulnerable
33	Moschus leucogaster	Endangered (EN)
34	Muntiacus crinifrons	Vulnerable
35	Myotis pilosus	Vulnerable
36	Naemorhedus baileyi	Vulnerable
37	Naemorhedus caudatus	Vulnerable
38	Neofelis nebulosa	Vulnerable
39	Nycticebus pygmaeus	Endangered (EN)
40	Ochotona koslowi	Endangered (EN)
41	Ochotona iliensis	Endangered (EN)
42	Panthera pardus	Vulnerable
43	Panthera tigris	Endangered (EN)
44	Procapra przewalskii	Endangered (EN)
45	Proedromys bedfordi	Vulnerable
46	Pseudois nayaur ssp. schaeferi	Endangered (EN)
47	Pteropus lylei	Vulnerable
48	Rhinolophus rex	Endangered (EN)
49	Rhinopithecus brelichi	Endangered (EN)
50	Rhinopithecus roxellana	Endangered (EN)
51	Rhinopithecus bieti	Endangered (EN)
52	Trachypithecus phayrei	Endangered (EN)
53	Panthera uncia	Vulnerable
54	Ursus thibetanus	Vulnerable
55	Vormela peregusna	Vulnerable
56	Nycticebus bengalensis	Endangered (EN)
57	Nomascus concolor	Critically Endangered (CR)
58	Macaca leonina	Vulnerable
59	Rhinopithecus roxellana ssp. roxellana	Endangered (EN)
60	Trachypithecus francoisi	Endangered (EN)
61	Trachypithecus shortridgei	Endangered (EN)
62	Trachypithecus leucocephalus	Critically Endangered (CR)
63	Hoolock hoolock	Endangered (EN)
64	Nomascus leucogenys	Critically Endangered (CR)
65	Tadarida latouchei	Endangered (EN)
66	Nomascus nasutus	Critically Endangered (CR)
67	Nomascus hainanus	Critically Endangered (CR)
68	Arctictis binturong	Vulnerable
69	Viverra megaspila	Endangered (EN)
70	Neophocaena asiaeorientalis	Endangered (EN)
71	Physeter macrocephalus	Vulnerable
72	Equus ferus	Endangered (EN)
73	Axis porcinus	Endangered (EN)
74	Rusa unicolor	Vulnerable
75	Ochotona argentata	Endangered (EN)
76	Aonyx cinereus	Vulnerable
77	Camelus ferus	Critically Endangered (CR)
78	Macaca munzala	Endangered (EN)
79	Moschus anhuiensis	Endangered (EN)
80	Neophocaena phocaenoides	Vulnerable
81	Arctonyx collaris	Vulnerable
82	Sousa chinensis	Vulnerable
83	Hoolock tianxing	Endangered (EN)
84	Nomascus concolor ssp. concolor	Critically Endangered (CR)
85	Capricornis sumatraensis	Vulnerable
86	Saiga tatarica	Critically Endangered (CR)

## Sheet: Amphibians
Supplementary Data: List of threatened taxa evaluated and their conservation status
Amphibians
SN	Species	IUCN Threat Category
1	Andrias davidianus	Critically Endangered (CR)
2	Ranodon sibiricus	Endangered (EN)
3	Bombina lichuanensis	Vulnerable
4	Bufo ailaoanus	Endangered (EN)
5	Bufo aspinius	Endangered (EN)
6	Parapelophryne scalpta	Vulnerable
7	Leptobrachium hainanense	Vulnerable
8	Leptobrachella alpina	Endangered (EN)
9	Leptobrachella pluvialis	Endangered (EN)
10	Oreolalax chuanbeiensis	Endangered (EN)
11	Oreolalax jingdongensis	Vulnerable
12	Oreolalax liangbeiensis	Critically Endangered (CR)
13	Oreolalax multipunctatus	Endangered (EN)
14	Oreolalax nanjiangensis	Vulnerable
15	Oreolalax omeimontis	Endangered (EN)
16	Oreolalax pingii	Endangered (EN)
17	Oreolalax puxiongensis	Endangered (EN)
18	Oreolalax rhodostigmatus	Vulnerable
19	Scutiger chintingensis	Endangered (EN)
20	Scutiger jiulongensis	Endangered (EN)
21	Scutiger liupanensis	Endangered (EN)
22	Scutiger maculatus	Critically Endangered (CR)
23	Scutiger muliensis	Endangered (EN)
24	Scutiger ningshanensis	Endangered (EN)
25	Scutiger pingwuensis	Endangered (EN)
26	Scutiger tuberculatus	Vulnerable
27	Leptobrachium boringii	Endangered (EN)
28	Leptobrachium leishanense	Endangered (EN)
29	Megophrys brachykolos	Endangered (EN)
30	Megophrys caudoprocta	Endangered (EN)
31	Megophrys gigantica	Vulnerable
32	Megophrys medogensis	Endangered (EN)
33	Megophrys nankiangensis	Vulnerable
34	Amolops hainanensis	Endangered (EN)
35	Amolops hongkongensis	Endangered (EN)
36	Amolops torrentis	Vulnerable
37	Amolops tuberodepressus	Vulnerable
38	Nanorana unculuanus	Vulnerable
39	Liurana alpina	Vulnerable
40	Limnonectes liui	Vulnerable
41	Limnonectes fragilis	Vulnerable
42	Ingerana borealis	Vulnerable
43	Quasipaa boulengeri	Endangered (EN)
44	Quasipaa exilispinosa	Vulnerable
45	Quasipaa jiulongensis	Vulnerable
46	Nanorana liui	Vulnerable
47	Nanorana maculosa	Vulnerable
48	Nanorana medogensis	Endangered (EN)
49	Nanorana minica	Vulnerable
50	Quasipaa robertingeri	Endangered (EN)
51	Quasipaa shini	Vulnerable
52	Quasipaa spinosa	Vulnerable
53	Quasipaa yei	Vulnerable
54	Nanorana yunnanensis	Endangered (EN)
55	Odorrana anlungensis	Endangered (EN)
56	Rana chevronta	Critically Endangered (CR)
57	Pelophylax chosenicus	Vulnerable
58	Odorrana hainanensis	Vulnerable
59	Odorrana hejiangensis	Vulnerable
60	Odorrana jingdongensis	Vulnerable
61	Odorrana junlianensis	Vulnerable
62	Odorrana kuangwuensis	Vulnerable
63	Glandirana minima	Endangered (EN)
64	Sylvirana spinulosa	Vulnerable
65	Pelophylax tenggerensis	Endangered (EN)
66	Odorrana wuchuanensis	Vulnerable
67	Buergeria oxycephala	Vulnerable
68	Liuixalus romeri	Endangered (EN)
69	Theloderma moloch	Vulnerable
70	Gracixalus jinxiuensis	Vulnerable
71	Liuixalus ocellatus	Vulnerable
72	Zhangixalus yaoshanensis	Endangered (EN)
73	Batrachuperus karlschmidti	Vulnerable
74	Batrachuperus londongensis	Endangered (EN)
75	Batrachuperus pinchonii	Vulnerable
76	Batrachuperus tibetanus	Vulnerable
77	Batrachuperus yenyuanensis	Endangered (EN)
78	Hynobius amjiensis	Critically Endangered (CR)
79	Pseudohynobius puxiongensis	Critically Endangered (CR)
80	Liua tsinpaensis	Vulnerable
81	Cynops chenggongensis	Critically Endangered (CR)
82	Cynops orphicus	Endangered (EN)
83	Echinotriton chinhaiensis	Critically Endangered (CR)
84	Paramesotriton fuzhongensis	Vulnerable
85	Paramesotriton guangxiensis	Endangered (EN)
86	Tylototriton hainanensis	Endangered (EN)
87	Tylototriton kweichowensis	Vulnerable
88	Tylototriton shanjing	Vulnerable
89	Tylototriton taliangensis	Vulnerable
90	Amolops aniqiaoensis	Vulnerable
91	Amolops medogensis	Endangered (EN)
92	Liuixalus hainanus	Vulnerable
93	Pseudohynobius kuankuoshuiensis	Critically Endangered (CR)
94	Hynobius maoershanensis	Critically Endangered (CR)
95	Zhangixalus minimus	Endangered (EN)
96	Zhangixalus yinggelingensis	Vulnerable
97	Megophrys binchuanensis	Vulnerable
98	Pseudohynobius shuichengensis	Critically Endangered (CR)
99	Amolops minutus	Endangered (EN)
100	Amolops splendissimus	Vulnerable
101	Odorrana geminata	Vulnerable
102	Paramesotriton longliensis	Vulnerable
103	Megophrys sangzhiensis	Critically Endangered (CR)
104	Tylototriton ziegleri	Vulnerable
105	Quasipaa acanthophora	Vulnerable
106	Bufo luchunnicus	Critically Endangered (CR)
107	Megophrys cheni	Vulnerable
108	Megophrys tuberogranulata	Endangered (EN)
109	Odorrana cangyuanensis	Endangered (EN)
110	Pachytriton feii	Vulnerable
111	Paramesotriton qixilingensis	Vulnerable
112	Paramesotriton yunwuensis	Endangered (EN)
113	Paramesotriton zhijinensis	Endangered (EN)
114	Tylototriton dabienicus	Endangered (EN)
115	Tylototriton liuyangensis	Endangered (EN)
116	Tylototriton lizhengchangi	Critically Endangered (CR)
117	Tylototriton pseudoverrucosus	Endangered (EN)
118	Tylototriton yangi	Endangered (EN)
119	Pseudohynobius jinfo	Endangered (EN)
120	Pseudohynobius flavomaculatus	Vulnerable
121	Cynops yunnanensis	Vulnerable
122	Bufo tuberospinius	Critically Endangered (CR)
123	Pachyhynobius shangchengensis	Vulnerable
124	Paramesotriton aurantius	Vulnerable
125	Leptobrachium tengchongense	Endangered (EN)
126	Nasutixalus yingjiangensis	Endangered (EN)
127	Tylototriton wenxianensis	Vulnerable
128	Tylototriton anhuiensis	Critically Endangered (CR)
129	Pachytriton wuguanfui	Endangered (EN)
130	Leptobrachella tengchongensis	Endangered (EN)
131	Odorrana kweichowensis	Vulnerable
132	Scutiger wanglangensis	Vulnerable
133	Amolops loloensis	Vulnerable
134	Nanorana rostandi	Vulnerable

## Sheet: Reptiles
Supplementary Data: List of threatened taxa evaluated and their conservation status
Reptiles
SN	Species	IUCN Threat Category
1	Alligator sinensis	Critically Endangered (CR)
2	Caretta caretta	Vulnerable
3	Dermochelys coriacea	Vulnerable
4	Eretmochelys imbricata	Critically Endangered (CR)
5	Indotestudo elongata	Critically Endangered (CR)
6	Geoemyda spengleri	Endangered (EN)
7	Cuora mouhotii	Endangered (EN)
8	Achalinus jinggangensis	Critically Endangered (CR)
9	Oligodon lacroixi	Vulnerable
10	Ophiophagus hannah	Vulnerable
11	Gekko swinhonis	Vulnerable
12	Hebius metusium	Endangered (EN)
13	Calamaria yunnanensis	Endangered (EN)
14	Achalinus hainanus	Vulnerable
15	Elaphe moellendorffi	Vulnerable
16	Naja atra	Vulnerable
17	Thermophis zhaoermii	Endangered (EN)
18	Euprepiophis perlacea	Endangered (EN)
19	Python bivittatus	Vulnerable
20	Goniurosaurus bawanglingensis	Endangered (EN)
21	Cuora galbinifrons	Critically Endangered (CR)
22	Goniurosaurus liboensis	Endangered (EN)
23	Goniurosaurus zhelongi	Endangered (EN)
24	Scincella huanrenensis	Critically Endangered (CR)
25	Physignathus cocincinus	Vulnerable
26	Cuora trifasciata	Critically Endangered (CR)
27	Chelonia mydas	Endangered (EN)
28	Cuora aurocapitata	Critically Endangered (CR)
29	Cuora flavomarginata	Endangered (EN)
30	Cuora mccordi	Critically Endangered (CR)
31	Cuora pani	Critically Endangered (CR)
32	Cuora yunnanensis	Critically Endangered (CR)
33	Cuora zhoui	Critically Endangered (CR)
34	Gloydius shedaoensis	Vulnerable
35	Manouria impressa	Vulnerable
36	Mauremys mutica	Endangered (EN)
37	Mauremys nigricans	Endangered (EN)
38	Mauremys reevesii	Endangered (EN)
39	Mauremys sinensis	Endangered (EN)
40	Palea steindachneri	Endangered (EN)
41	Pelochelys cantorii	Endangered (EN)
42	Pelodiscus sinensis	Vulnerable
43	Platysternon megacephalum	Endangered (EN)
44	Protobothrops mangshanensis	Endangered (EN)
45	Protobothrops trungkhanhensis	Endangered (EN)
46	Rafetus swinhoei	Critically Endangered (CR)
47	Sacalia bealei	Endangered (EN)
48	Sacalia quadriocellata	Endangered (EN)
49	Shinisaurus crocodilurus	Endangered (EN)
50	Testudo horsfieldii	Vulnerable

## Sheet: Plants
Supplementary Data: List of threatened taxa evaluated and their conservation status
Seed plants
SN	Species	IUCN Threat Category
1	Abelia forrestii	Vulnerable
2	Abelmoschus muliensis	Endangered (EN)
3	Abies beshanzuensis	Critically Endangered (CR)
4	Abies chayuensis	Endangered (EN)
5	Abies chensiensis	Vulnerable
6	Abies densa	Vulnerable
7	Abies fanjingshanensis	Endangered (EN)
8	Abies ferreana var. longibracteata	Vulnerable
9	Abies nukiangensis	Vulnerable
10	Abies recurvata	Vulnerable
11	Abies sibirica	Endangered (EN)
12	Abies spectabilis	Vulnerable
13	Abies squamata	Vulnerable
14	Abies yuanbaoshanensis	Critically Endangered (CR)
15	Abutilon paniculatum	Vulnerable
16	Acacia caesia	Endangered (EN)
17	Acacia teniana	Vulnerable
18	Acacia tonkinensis	Endangered (EN)
19	Acalypha hainanensis	Endangered (EN)
20	Acalypha suirenbiensis	Vulnerable
21	Acanthephippium sylhetense	Vulnerable
22	Acanthochlamys bracteata	Vulnerable
23	Acantholimon kokandense	Vulnerable
24	Acer chienii	Vulnerable
25	Acer chunii	Endangered (EN)
26	Acer confertifolium	Vulnerable
27	Acer cordatum var. dimorphifolium	Vulnerable
28	Acer crassum	Vulnerable
29	Acer fenzelianum	Endangered (EN)
30	Acer forrestii	Vulnerable
31	Acer fulvescens	Vulnerable
32	Acer gracilifolium	Endangered (EN)
33	Acer griseum	Vulnerable
34	Acer hilaense	Critically Endangered (CR)
35	Acer komarovii	Vulnerable
36	Acer kungshanense	Endangered (EN)
37	Acer kwangnanense	Vulnerable
38	Acer leipoense	Endangered (EN)
39	Acer linganense	Vulnerable
40	Acer mandshuricum	Vulnerable
41	Acer miaotaiense	Vulnerable
42	Acer morrisonense	Vulnerable
43	Acer oligocarpum	Endangered (EN)
44	Acer paihengii	Endangered (EN)
45	Acer palmatum	Vulnerable
46	Acer pauciflorum	Vulnerable
47	Acer pentaphyllum	Vulnerable
48	Acer poliophyllum	Vulnerable
49	Acer shihweii	Critically Endangered (CR)
50	Acer sikkimense	Vulnerable
51	Acer sino-oblongum	Endangered (EN)
52	Acer sutchuenense	Endangered (EN)
53	Acer tenellum var. septemlobum	Critically Endangered (CR)
54	Acer thomsonii	Vulnerable
55	Acer tibetense	Endangered (EN)
56	Acer tsinglingense	Vulnerable
57	Acer wangchii	Vulnerable
58	Acer wardii	Endangered (EN)
59	Acer yui	Endangered (EN)
60	Achnatherum breviaristatum	Vulnerable
61	Aconitum brunneum	Vulnerable
62	Aconitum bulbilliferum	Critically Endangered (CR)
63	Aconitum chrysotrichum	Endangered (EN)
64	Aconitum contortum	Vulnerable
65	Aconitum duclouxii	Vulnerable
66	Aconitum forrestii	Vulnerable
67	Aconitum glabrisepalum	Vulnerable
68	Aconitum huiliense	Endangered (EN)
69	Aconitum liangshanicum	Vulnerable
70	Aconitum monanthum	Vulnerable
71	Aconitum namlaense	Vulnerable
72	Aconitum pilopetalum	Vulnerable
73	Aconitum rhombifolium	Endangered (EN)
74	Aconitum spiripetalum	Vulnerable
75	Aconitum taipeicum	Endangered (EN)
76	Aconitum tatsienense	Vulnerable
77	Aconitum tongolense	Vulnerable
78	Acranthera sinensis	Vulnerable
79	Acriopsis indica	Endangered (EN)
80	Acrocarpus fraxinifolius	Vulnerable
81	Acrostichum speciosum	Critically Endangered (CR)
82	Actinidia callosa var. acuminata	Critically Endangered (CR)
83	Actinidia chengkouensis	Endangered (EN)
84	Actinidia farinosa	Vulnerable
85	Actinidia fasciculoides var. cuneata	Endangered (EN)
86	Actinidia fasciculoides var. orbiculata	Endangered (EN)
87	Actinidia fulvicoma var. cinerascens	Vulnerable
88	Actinidia fulvicoma var. hirsuta	Vulnerable
89	Actinidia fulvicoma var. pachyphylla	Vulnerable
90	Actinidia grandiflora	Critically Endangered (CR)
91	Actinidia hemsleyana	Vulnerable
92	Actinidia henryi	Vulnerable
93	Actinidia hubeiensis	Critically Endangered (CR)
94	Actinidia laevissima	Vulnerable
95	Actinidia lanceolata	Vulnerable
96	Actinidia latifolia var. mollis	Vulnerable
97	Actinidia lijiangensis	Endangered (EN)
98	Actinidia linguiensis	Critically Endangered (CR)
99	Actinidia longicarpa	Endangered (EN)
100	Actinidia melanandra var. glabrescens	Critically Endangered (CR)
101	Actinidia obovata	Endangered (EN)
102	Actinidia persicina	Critically Endangered (CR)
103	Actinidia pilosula	Vulnerable
104	Actinidia rongshuiensis	Critically Endangered (CR)
105	Actinidia rudis var. glabricaulis	Vulnerable
106	Actinidia rufotricha var. glomerata	Endangered (EN)
107	Actinidia sabiifolia	Vulnerable
108	Actinidia sorbifolia	Vulnerable
109	Actinidia stellatopilosa	Critically Endangered (CR)
110	Actinidia styracifolia	Vulnerable
111	Actinidia suberifolia	Critically Endangered (CR)
112	Actinidia trichogyna	Vulnerable
113	Actinidia ulmifolia	Endangered (EN)
114	Actinidia vitifolia	Vulnerable
115	Actinidia zhejiangensis	Critically Endangered (CR)
116	Actinodaphne glaucina	Vulnerable
117	Actinodaphne henryi	Vulnerable
118	Actinodaphne obscurinervia	Endangered (EN)
119	Adenia penangiana	Vulnerable
120	Adenophora brevidiscifera	Vulnerable
121	Adiantum juxtapositum	Vulnerable
122	Adiantum roborowskii var. taiwanianum	Vulnerable
123	Adinandra elegans	Critically Endangered (CR)
124	Adinandra epunctata	Critically Endangered (CR)
125	Adinandra grandis	Endangered (EN)
126	Adinandra lancipetala	Endangered (EN)
127	Adinandra lasiostyla	Vulnerable
128	Adinandra latifolia	Critically Endangered (CR)
129	Adinandra pingbianensis	Endangered (EN)
130	Adoxa omeiensis	Endangered (EN)
131	Aegle marmelos	Vulnerable
132	Aerides rosea	Endangered (EN)
133	Aeschynanthus planipetiolatus	Vulnerable
134	Aganope dinghuensis	Vulnerable
135	Agapetes megacarpa	Vulnerable
136	Agapetes praeclara	Vulnerable
137	Agelaea trinervis	Endangered (EN)
138	Aglaia lawii	Vulnerable
139	Alangium yunnanense	Endangered (EN)
140	Albizia attopeuensis	Endangered (EN)
141	Alcimandra cathcartii	Vulnerable
142	Aldrovanda vesiculosa	Endangered (EN)
143	Aleuritopteris ebenipes	Vulnerable
144	Aleuritopteris squamosa	Endangered (EN)
145	Alisma nanum	Endangered (EN)
146	Allantodia dushanensis	Vulnerable
147	Allantodia metcalfii	Vulnerable
148	Allantodia quadrangulata	Vulnerable
149	Allantodia stenochlamys	Vulnerable
150	Allium chienchuanense	Critically Endangered (CR)
151	Allium chiwui	Endangered (EN)
152	Allium funckiifolium	Vulnerable
153	Allium henryi	Vulnerable
154	Allium siphonanthum	Endangered (EN)
155	Allocheilos guangxiensis	Vulnerable
156	Allostigma guangxiense	Vulnerable
157	Alniphyllum eberhardtii	Endangered (EN)
158	Alphonsea monogyna	Vulnerable
159	Alphonsea tsangyuanensis	Endangered (EN)
160	Alpinia coriacea	Vulnerable
161	Alpinia coriandriodora	Vulnerable
162	Alpinia flabellata	Vulnerable
163	Alseodaphne gracilis	Endangered (EN)
164	Alseodaphne hainanensis	Vulnerable
165	Alseodaphne hokouensis	Critically Endangered (CR)
166	Alseodaphne marlipoensis	Critically Endangered (CR)
167	Alseodaphne sichourensis	Endangered (EN)
168	Alseodaphne yunnanensis	Endangered (EN)
169	Alsophila andersonii	Endangered (EN)
170	Alsophila austro-yunnanensis	Critically Endangered (CR)
171	Alstonia henryi	Vulnerable
172	Alstonia neriifolia	Vulnerable
173	Altingia multinervis	Endangered (EN)
174	Altingia obovata	Vulnerable
175	Altingia siamensis	Vulnerable
176	Altingia yunnanensis	Endangered (EN)
177	Alysicarpus yunnanensis	Critically Endangered (CR)
178	Alyxia menglungensis	Vulnerable
179	Amentotaxus argotaenia var. brevifolia	Critically Endangered (CR)
180	Amentotaxus formosana	Endangered (EN)
181	Amentotaxus yunnanensis	Vulnerable
182	Amesiodendron chinense	Vulnerable
183	Amitostigma basifoliatum	Vulnerable
184	Amitostigma bifoliatum	Endangered (EN)
185	Amitostigma capitatum	Vulnerable
186	Amitostigma dolichocentrum	Vulnerable
187	Amitostigma faberi	Vulnerable
188	Amitostigma gonggashanicum	Endangered (EN)
189	Amitostigma papilionaceum	Endangered (EN)
190	Amitostigma parceflorum	Critically Endangered (CR)
191	Amitostigma physoceras	Vulnerable
192	Amitostigma simplex	Endangered (EN)
193	Amitostigma tibeticum	Endangered (EN)
194	Amitostigma trifurcatum	Critically Endangered (CR)
195	Ammodendron bifolium	Endangered (EN)
196	Ammopiptanthus mongolicus	Vulnerable
197	Amomum chinense	Vulnerable
198	Amorphophallus henryi	Vulnerable
199	Ampelocalamus actinotrichus	Vulnerable
200	Ampelocalamus calcareus	Critically Endangered (CR)
201	Ampelocalamus mianningensis	Vulnerable
202	Ampelocissus sikkimensis	Endangered (EN)
203	Ampelopsis acerifolia	Vulnerable
204	Amsonia elliptica	Vulnerable
205	Amygdalus mongolica	Vulnerable
206	Amygdalus nana	Endangered (EN)
207	Ancistrocladus tectorius	Vulnerable
208	Ancylostemon gamosepalus	Vulnerable
209	Ancylostemon trichanthus	Vulnerable
210	Androcorys spiralis	Vulnerable
211	Androsace cernuiflora	Vulnerable
212	Androsace medifissa	Vulnerable
213	Anemone hokouensis	Critically Endangered (CR)
214	Anemone shikokiana	Vulnerable
215	Angelica likiangensis	Endangered (EN)
216	Angelica megaphylla	Vulnerable
217	Angiopteris palmiformis	Vulnerable
218	Anisodus acutangulus	Critically Endangered (CR)
219	Anisodus acutangulus var. breviflorus	Critically Endangered (CR)
220	Anisodus carniolicoides	Endangered (EN)
221	Annamocarya sinensis	Endangered (EN)
222	Anoectochilus baotingensis	Endangered (EN)
223	Anoectochilus chapaensis	Vulnerable
224	Anoectochilus emeiensis	Critically Endangered (CR)
225	Anoectochilus roxburghii	Endangered (EN)
226	Anoectochilus zhejiangensis	Endangered (EN)
227	Antrophyum coriaceum	Vulnerable
228	Antrophyum henryi	Vulnerable
229	Antrophyum vittarioides	Endangered (EN)
230	Aphyllorchis alpina	Vulnerable
231	Aphyllorchis caudata	Vulnerable
232	Aphyllorchis gollanii	Endangered (EN)
233	Aphyllorchis simplex	Critically Endangered (CR)
234	Apostasia wallichii	Endangered (EN)
235	Apterosperma oblata	Vulnerable
236	Aquilaria sinensis	Vulnerable
237	Aquilaria yunnanensis	Vulnerable
238	Arabis serrata	Vulnerable
239	Aralia continentalis	Vulnerable
240	Aralia melanocarpa	Vulnerable
241	Aralia tibetana	Vulnerable
242	Archangiopteris bipinnata	Endangered (EN)
243	Archangiopteris hokouensis	Critically Endangered (CR)
244	Archiatriplex nanpinensis	Endangered (EN)
245	Archiboehmeria atrata	Vulnerable
246	Archidendron cordifolium	Critically Endangered (CR)
247	Archidendron ellipticum	Critically Endangered (CR)
248	Archidendron kerrii	Vulnerable
249	Ardisia aberrans	Endangered (EN)
250	Ardisia alutacea	Critically Endangered (CR)
251	Ardisia dasyrhizomatica	Critically Endangered (CR)
252	Ardisia ordinata	Vulnerable
253	Ardisia replicata	Vulnerable
254	Arenaria aksayqingensis	Vulnerable
255	Arenaria auricoma	Vulnerable
256	Arenaria brevipetala	Vulnerable
257	Arenaria inconspicua	Vulnerable
258	Arenaria inornata	Vulnerable
259	Arenaria nivalomontana	Vulnerable
260	Arenaria zhongdianensis	Vulnerable
261	Argyreia splendens	Vulnerable
262	Arisaema aridum	Vulnerable
263	Arisaema balansae	Vulnerable
264	Arisaema bannaense	Endangered (EN)
265	Arisaema bonatianum	Endangered (EN)
266	Arisaema calcareum	Endangered (EN)
267	Arisaema ciliatum	Vulnerable
268	Arisaema clavatum	Vulnerable
269	Arisaema costatum	Vulnerable
270	Arisaema dahaiense	Endangered (EN)
271	Arisaema exappendiculatum	Vulnerable
272	Arisaema grapsospadix	Endangered (EN)
273	Arisaema hainanense	Vulnerable
274	Arisaema jingdongense	Endangered (EN)
275	Arisaema lingyunense	Vulnerable
276	Arisaema nepenthoides	Vulnerable
277	Arisaema penicillatum	Vulnerable
278	Arisaema pianmaense	Endangered (EN)
279	Arisaema souliei	Vulnerable
280	Arisaema speciosum	Vulnerable
281	Arisaema tengtsungense	Vulnerable
282	Aristolochia bambusifolia	Endangered (EN)
283	Aristolochia cucurbitoides	Vulnerable
284	Aristolochia delavayi	Endangered (EN)
285	Aristolochia fordiana	Vulnerable
286	Aristolochia fujianensis	Vulnerable
287	Aristolochia fulvicoma	Vulnerable
288	Aristolochia hainanensis	Vulnerable
289	Aristolochia howii	Vulnerable
290	Aristolochia kunmingensis	Vulnerable
291	Aristolochia obliqua	Vulnerable
292	Aristolochia polymorpha	Vulnerable
293	Aristolochia scytophylla	Endangered (EN)
294	Aristolochia thwaitesii	Vulnerable
295	Aristolochia tuberosa	Vulnerable
296	Aristolochia utriformis	Endangered (EN)
297	Aristolochia westlandii	Critically Endangered (CR)
298	Aristolochia zhongdianensis	Vulnerable
299	Armeniaca zhengheensis	Critically Endangered (CR)
300	Arnebia euchroma	Endangered (EN)
301	Arnebia guttata	Vulnerable
302	Arnebia tschimganica	Vulnerable
303	Artabotrys punctulatus	Endangered (EN)
304	Artabotrys rhynchocarpus	Endangered (EN)
305	Arthrophytum iliense	Vulnerable
306	Arthropteris palisotii	Vulnerable
307	Artocarpus gongshanensis	Critically Endangered (CR)
308	Artocarpus hypargyreus	Endangered (EN)
309	Artocarpus lakoocha	Vulnerable
310	Artocarpus nanchuanensis	Critically Endangered (CR)
311	Artocarpus nigrifolius	Critically Endangered (CR)
312	Artocarpus pithecogallus	Endangered (EN)
313	Artocarpus xanthocarpus	Endangered (EN)
314	Arundinella nodosa	Vulnerable
315	Asarum cardiophyllum	Vulnerable
316	Asarum caudigerellum	Vulnerable
317	Asarum crispulatum	Vulnerable
318	Asarum epigynum	Vulnerable
319	Asarum heterotropoides	Vulnerable
320	Asarum himalaicum	Vulnerable
321	Asarum insigne	Vulnerable
322	Asarum magnificum var. dinghuense	Endangered (EN)
323	Asarum maximum	Vulnerable
324	Asarum nanchuanense	Endangered (EN)
325	Asarum renicordatum	Endangered (EN)
326	Asarum sieboldii	Vulnerable
327	Asarum sprengeri	Critically Endangered (CR)
328	Asarum tongjiangense	Endangered (EN)
329	Ascocentrum ampullaceum	Endangered (EN)
330	Asparagus mairei	Endangered (EN)
331	Asparagus munitus	Vulnerable
332	Asparagus subscandens	Vulnerable
333	Aspidistra flaviflora	Critically Endangered (CR)
334	Aspidistra leshanensis	Vulnerable
335	Aspidistra longipedunculata	Endangered (EN)
336	Aspidistra patentiloba	Vulnerable
337	Aspidistra punctata	Endangered (EN)
338	Aspidopterys esquirolii	Vulnerable
339	Asplenium speluncae	Endangered (EN)
340	Aster dolichophyllus	Vulnerable
341	Asteropyrum peltatum	Vulnerable
342	Astragalus brevialatus	Endangered (EN)
343	Astragalus changduensis	Endangered (EN)
344	Astragalus daqingshanicus	Critically Endangered (CR)
345	Astragalus filicaulis	Vulnerable
346	Astragalus hebecarpus	Critically Endangered (CR)
347	Astragalus henryi	Vulnerable
348	Astragalus jiuquanensis	Endangered (EN)
349	Astragalus mongholicus	Vulnerable
350	Astragalus ochrias	Critically Endangered (CR)
351	Astragalus parvicarinatus	Vulnerable
352	Astragalus taiyuanensis	Endangered (EN)
353	Astragalus yangtzeanus	Vulnerable
354	Atalantia fongkaica	Critically Endangered (CR)
355	Atalantia guillauminii	Vulnerable
356	Athyrium elongatum	Vulnerable
357	Athyrium hainanense	Endangered (EN)
358	Athyrium wangii	Vulnerable
359	Atraphaxis irtyschensis	Vulnerable
360	Atriplex maximowicziana	Endangered (EN)
361	Atropanthe sinensis	Endangered (EN)
362	Aucuba confertiflora	Endangered (EN)
363	Aucuba eriobotryifolia	Endangered (EN)
364	Barbarea intermedia	Vulnerable
365	Barringtonia fusicarpa	Vulnerable
366	Barringtonia racemosa	Endangered (EN)
367	Barthea barthei var. valdealata	Endangered (EN)
368	Batrachium bungei var. micranthum	Endangered (EN)
369	Batrachium pekinense	Endangered (EN)
370	Bauhinia cercidifolia	Vulnerable
371	Bauhinia wuzhengyii	Vulnerable
372	Beaumontia khasiana	Vulnerable
373	Beaumontia pitardii	Vulnerable
374	Beccarinda minima	Vulnerable
375	Beccarinda paucisetulosa	Vulnerable
376	Beesia deltophylla	Vulnerable
377	Begonia cehengensis	Vulnerable
378	Begonia guangxiensis	Endangered (EN)
379	Begonia masoniana	Vulnerable
380	Begonia megalophyllaria	Vulnerable
381	Begonia mengtzeana	Vulnerable
382	Begonia obliquifolia	Vulnerable
383	Begonia tsoongii	Endangered (EN)
384	Begonia umbraculifolia	Vulnerable
385	Begonia xishuiensis	Vulnerable
386	Beilschmiedia brevipaniculata	Vulnerable
387	Beilschmiedia cylindrica	Critically Endangered (CR)
388	Beilschmiedia fasciata	Vulnerable
389	Beilschmiedia furfuracea	Endangered (EN)
390	Beilschmiedia henghsienensis	Endangered (EN)
391	Beilschmiedia obscurinervia	Critically Endangered (CR)
392	Beilschmiedia shangsiensis	Critically Endangered (CR)
393	Beilschmiedia tungfangensis	Critically Endangered (CR)
394	Belvisia annamensis	Vulnerable
395	Belvisia mucronata	Critically Endangered (CR)
396	Berberis alpicola	Critically Endangered (CR)
397	Berberis aristatoserrulata	Vulnerable
398	Berberis kawakamii	Vulnerable
399	Berchemia barbigera	Endangered (EN)
400	Berchemia longipes	Vulnerable
401	Berchemiella yunnanensis	Critically Endangered (CR)
402	Bergenia scopulosa	Vulnerable
403	Betula gynoterminalis	Critically Endangered (CR)
404	Betula jiulungensis	Critically Endangered (CR)
405	Bhesa robusta	Critically Endangered (CR)
406	Biondia laxa	Vulnerable
407	Biondia longipes	Endangered (EN)
408	Biondia tsiukowensis	Critically Endangered (CR)
409	Biswarea tonglensis	Endangered (EN)
410	Blastus auriculatus	Critically Endangered (CR)
411	Bletilla formosana	Endangered (EN)
412	Bletilla ochracea	Endangered (EN)
413	Bletilla striata	Endangered (EN)
414	Bolbitis deltigera	Endangered (EN)
415	Bombax cambodiense	Vulnerable
416	Bonia amplexicaulis	Vulnerable
417	Bonia levigata	Vulnerable
418	Bonia parvifloscula	Vulnerable
419	Borthwickia trifoliata	Endangered (EN)
420	Bostrychanthera yaoshanensis	Endangered (EN)
421	Brachycorythis henryi	Endangered (EN)
422	Brachystelma edule	Endangered (EN)
423	Brainea insignis	Vulnerable
424	Brasenia schreberi	Critically Endangered (CR)
425	Brassaiopsis moumingensis	Endangered (EN)
426	Brassaiopsis tibetana	Endangered (EN)
427	Briggsia humilis	Endangered (EN)
428	Briggsia latisepala	Vulnerable
429	Briggsia parvifolia	Vulnerable
430	Bruinsmia polysperma	Endangered (EN)
431	Buchanania yunnanensis	Endangered (EN)
432	Buddleja colvilei	Vulnerable
433	Buddleja delavayi	Vulnerable
434	Buddleja yunnanensis	Vulnerable
435	Bulbophyllum bicolor	Critically Endangered (CR)
436	Bulbophyllum bittnerianum	Endangered (EN)
437	Bulbophyllum chondriophorum	Vulnerable
438	Bulbophyllum delitescens	Vulnerable
439	Bulbophyllum depressum	Vulnerable
440	Bulbophyllum elatum	Vulnerable
441	Bulbophyllum fordii	Endangered (EN)
442	Bulbophyllum gymnopus	Vulnerable
443	Bulbophyllum hainanense	Endangered (EN)
444	Bulbophyllum haniffii	Vulnerable
445	Bulbophyllum helenae	Vulnerable
446	Bulbophyllum khaoyaiense	Endangered (EN)
447	Bulbophyllum leopardinum	Vulnerable
448	Bulbophyllum longibrachiatum	Endangered (EN)
449	Bulbophyllum menghaiense	Critically Endangered (CR)
450	Bulbophyllum menglunense	Endangered (EN)
451	Bulbophyllum pauciflorum	Endangered (EN)
452	Bulbophyllum psittacoglossum	Vulnerable
453	Bulbophyllum pteroglossum	Vulnerable
454	Bulbophyllum rothschildianum	Vulnerable
455	Bulbophyllum rufinum	Vulnerable
456	Bulbophyllum secundum	Critically Endangered (CR)
457	Bulbophyllum shanicum	Vulnerable
458	Bulbophyllum spathulatum	Vulnerable
459	Bulbophyllum sphaericum	Endangered (EN)
460	Bulbophyllum stenobulbon	Vulnerable
461	Bulbophyllum suavissimum	Endangered (EN)
462	Bulbophyllum tengchongense	Endangered (EN)
463	Bulbophyllum triste	Endangered (EN)
464	Bulbophyllum unciniferum	Vulnerable
465	Bulbophyllum violaceolabellum	Endangered (EN)
466	Bulleyia yunnanensis	Endangered (EN)
467	Bupleurum kweichowense	Endangered (EN)
468	Bupleurum sibiricum var. jeholense	Endangered (EN)
469	Burmannia cryptopetala	Vulnerable
470	Burretiodendron esquirolii	Vulnerable
471	Butea braamiana	Vulnerable
472	Butomopsis latifolia	Vulnerable
473	Buxus austroyunnanensis	Endangered (EN)
474	Buxus chaoanensis	Critically Endangered (CR)
475	Buxus hainanensis	Endangered (EN)
476	Buxus hebecarpa	Endangered (EN)
477	Buxus ichangensis	Critically Endangered (CR)
478	Buxus mollicula var. glabra	Endangered (EN)
479	Buxus pubiramea	Critically Endangered (CR)
480	Caesalpinia caesia	Vulnerable
481	Caesalpinia rhombifolia	Vulnerable
482	Cajanus niveus	Vulnerable
483	Calamus compsostachys	Endangered (EN)
484	Calamus dianbaiensis	Vulnerable
485	Calamus egregius	Vulnerable
486	Calamus nambariensis	Endangered (EN)
487	Calamus simplicifolius	Vulnerable
488	Calamus tetradactyloides	Endangered (EN)
489	Calamus walkeri	Vulnerable
490	Calanthe biloba	Vulnerable
491	Calanthe dulongensis	Critically Endangered (CR)
492	Calanthe ecarinata	Endangered (EN)
493	Calanthe emeishanica	Critically Endangered (CR)
494	Calanthe fargesii	Vulnerable
495	Calanthe griffithii	Vulnerable
496	Calanthe henryi	Vulnerable
497	Calanthe herbacea	Vulnerable
498	Calanthe labrosa	Vulnerable
499	Calanthe lechangensis	Endangered (EN)
500	Calanthe nankunensis	Critically Endangered (CR)
501	Calanthe nipponica	Endangered (EN)
502	Calanthe petelotiana	Endangered (EN)
503	Calanthe simplex	Vulnerable
504	Calanthe sinica	Endangered (EN)
505	Calanthe trifida	Critically Endangered (CR)
506	Calanthe whiteana	Endangered (EN)
507	Calanthe yuana	Endangered (EN)
508	Calathodes oxycarpa	Critically Endangered (CR)
509	Calathodes palmata	Critically Endangered (CR)
510	Caldesia grandis	Critically Endangered (CR)
511	Caldesia parnassifolia	Critically Endangered (CR)
512	Callerya bonatiana	Vulnerable
513	Callerya speciosa	Vulnerable
514	Calliandra umbrosa	Critically Endangered (CR)
515	Callianthemum taipaicum	Endangered (EN)
516	Callicarpa pingshanensis	Vulnerable
517	Callicarpa yunnanensis	Vulnerable
518	Calligonum aphyllum	Endangered (EN)
519	Calligonum cordatum	Endangered (EN)
520	Calligonum ebinuricum	Endangered (EN)
521	Calligonum squarrosum	Vulnerable
522	Calocedrus macrolepis var. formosana	Vulnerable
523	Calophaca sinica	Vulnerable
524	Calophyllum membranaceum	Vulnerable
525	Caltha natans	Vulnerable
526	Caltha sinogracilis	Vulnerable
527	Calycanthus chinensis	Endangered (EN)
528	Calymmodon asiaticus	Vulnerable
529	Camellia amplexifolia	Endangered (EN)
530	Camellia assimiloides	Vulnerable
531	Camellia azalea	Critically Endangered (CR)
532	Camellia candida	Endangered (EN)
533	Camellia chrysanthoides	Endangered (EN)
534	Camellia cordifolia var. glabrisepala	Vulnerable
535	Camellia crapnelliana	Vulnerable
536	Camellia crassipes	Vulnerable
537	Camellia cupiformis	Critically Endangered (CR)
538	Camellia elongata	Endangered (EN)
539	Camellia euphlebia	Vulnerable
540	Camellia fangchengensis	Critically Endangered (CR)
541	Camellia fascicularis	Critically Endangered (CR)
542	Camellia gaudichaudii	Vulnerable
543	Camellia gilbertii	Endangered (EN)
544	Camellia glabricostata	Critically Endangered (CR)
545	Camellia gracilipes	Critically Endangered (CR)
546	Camellia grandibracteata	Vulnerable
547	Camellia granthamiana	Vulnerable
548	Camellia hekouensis	Critically Endangered (CR)
549	Camellia huana	Endangered (EN)
550	Camellia impressinervis	Critically Endangered (CR)
551	Camellia indochinensis var. tunghinensis	Endangered (EN)
552	Camellia kwangsiensis var. kwangnanica	Vulnerable
553	Camellia leptophylla	Endangered (EN)
554	Camellia longipedicellata	Endangered (EN)
555	Camellia luteoflora	Vulnerable
556	Camellia melliana	Endangered (EN)
557	Camellia micrantha	Endangered (EN)
558	Camellia mileensis var. microphylla	Vulnerable
559	Camellia pachyandra	Vulnerable
560	Camellia parviflora	Endangered (EN)
561	Camellia petelotii var. microcarpa	Endangered (EN)
562	Camellia pilosperma	Critically Endangered (CR)
563	Camellia ptilophylla	Vulnerable
564	Camellia pubifurfuracea	Endangered (EN)
565	Camellia pubipetala	Endangered (EN)
566	Camellia punctata	Vulnerable
567	Camellia reticulata	Vulnerable
568	Camellia sinensis var. assamica	Vulnerable
569	Camellia szechuanensis	Vulnerable
570	Camellia szemaoensis	Vulnerable
571	Camellia taliensis	Vulnerable
572	Camellia villicarpa	Vulnerable
573	Camellia xanthochroma	Vulnerable
574	Campanula delavayi	Vulnerable
575	Campanula mekongensis	Endangered (EN)
576	Campanula nakaoi	Vulnerable
577	Campylotropis harmsii	Vulnerable
578	Canarium parvum	Endangered (EN)
579	Canarium subulatum	Vulnerable
580	Capparis dasyphylla	Critically Endangered (CR)
581	Capparis floribunda	Critically Endangered (CR)
582	Capparis khuamak	Endangered (EN)
583	Capparis masaikai	Vulnerable
584	Capparis pubifolia	Endangered (EN)
585	Capparis subsessilis	Endangered (EN)
586	Capparis trichocarpa	Vulnerable
587	Capparis wui	Endangered (EN)
588	Caragana aegacanthoides	Vulnerable
589	Caragana licentiana	Vulnerable
590	Caragana purdomii	Vulnerable
591	Caragana stipitata	Endangered (EN)
592	Carallia diplopetala	Endangered (EN)
593	Cardamine changbaiana	Endangered (EN)
594	Cardamine rockii	Vulnerable
595	Carex capillacea	Endangered (EN)
596	Carex spachiana	Endangered (EN)
597	Carex tangii	Vulnerable
598	Carpinus oblongifolia	Critically Endangered (CR)
599	Carpinus purpurinervis	Vulnerable
600	Carpinus putoensis	Critically Endangered (CR)
601	Carpinus tientaiensis	Critically Endangered (CR)
602	Carya hunanensis	Vulnerable
603	Carya kweichowensis	Critically Endangered (CR)
604	Caryopteris glutinosa	Vulnerable
605	Casearia tardieuae	Vulnerable
606	Cassiope myosuroides	Vulnerable
607	Castanopsis amabilis	Vulnerable
608	Castanopsis crassifolia	Vulnerable
609	Castanopsis densispinosa	Critically Endangered (CR)
610	Castanopsis globigemmata	Critically Endangered (CR)
611	Castanopsis hainanensis	Vulnerable
612	Castanopsis kawakamii	Vulnerable
613	Castanopsis ledongensis	Endangered (EN)
614	Castanopsis longzhouica	Critically Endangered (CR)
615	Castanopsis oblonga	Critically Endangered (CR)
616	Castanopsis ouonbiensis	Endangered (EN)
617	Castanopsis rockii	Vulnerable
618	Castanopsis rufotomentosa	Critically Endangered (CR)
619	Castanopsis subuliformis	Endangered (EN)
620	Castanopsis tessellata	Endangered (EN)
621	Castanopsis xichouensis	Endangered (EN)
622	Catalpa tibetica	Endangered (EN)
623	Cathaya argyrophylla	Endangered (EN)
624	Cathayanthe biflora	Endangered (EN)
625	Celastrus virens	Endangered (EN)
626	Celtis chekiangensis	Endangered (EN)
627	Cephalanthera calcarata	Critically Endangered (CR)
628	Cephalanthera damasonium	Endangered (EN)
629	Cephalomanes javanicum	Endangered (EN)
630	Cephalomappa sinensis	Vulnerable
631	Cephalotaxus lanceolata	Critically Endangered (CR)
632	Cephalotaxus latifolia	Critically Endangered (CR)
633	Cephalotaxus mannii	Endangered (EN)
634	Cephalotaxus oliveri	Vulnerable
635	Cerastium baischanense	Vulnerable
636	Cerastium limprichtii	Vulnerable
637	Ceratopteris pteridoides	Endangered (EN)
638	Ceratopteris thalictroides	Vulnerable
639	Ceratostylis hainanensis	Vulnerable
640	Cercis chingii	Endangered (EN)
641	Ceriscoides howii	Vulnerable
642	Ceropegia aridicola	Endangered (EN)
643	Ceropegia muliensis	Vulnerable
644	Ceropegia paohsingensis	Vulnerable
645	Chamaecyparis formosensis	Endangered (EN)
646	Chamaecyparis obtusa var. formosana	Vulnerable
647	Chamaegastrodia inverta	Vulnerable
648	Changium smyrnioides	Vulnerable
649	Changnienia amoena	Endangered (EN)
650	Cheiropleuria bicuspis	Vulnerable
651	Cheirostylis griffithii	Vulnerable
652	Cheirostylis jamesleungii	Critically Endangered (CR)
653	Cheirostylis monteiroi	Critically Endangered (CR)
654	Cheirostylis pingbianensis	Endangered (EN)
655	Cheirostylis tabiyahanensis	Endangered (EN)
656	Chelonopsis bracteata	Vulnerable
657	Chelonopsis lichiangensis	Endangered (EN)
658	Chesneya crassipes	Vulnerable
659	Chesneya macrantha	Vulnerable
660	Chesniella ferganensis	Vulnerable
661	Chieniodendron hainanense	Endangered (EN)
662	Chikusichloa aquatica	Endangered (EN)
663	Chiloschista guangdongensis	Critically Endangered (CR)
664	Chimonanthus grammatus	Endangered (EN)
665	Chimonobambusa hejiangensis	Vulnerable
666	Chimonobambusa luzhiensis	Critically Endangered (CR)
667	Chimonobambusa marmorea	Vulnerable
668	Chimonobambusa metuoensis	Endangered (EN)
669	Chimonobambusa microfloscula	Endangered (EN)
670	Chimonocalamus delicatus	Vulnerable
671	Chimonocalamus longiligulatus	Vulnerable
672	Chimonocalamus longiusculus	Vulnerable
673	Chimonocalamus makuanensis	Vulnerable
674	Chimonocalamus montanus	Vulnerable
675	Chimonocalamus pallens	Vulnerable
676	Choerospondias axillaris var. pubinervis	Vulnerable
677	Chonemorpha floccosa	Vulnerable
678	Chonemorpha parviflora	Vulnerable
679	Chonemorpha splendens	Vulnerable
680	Chosenia arbutifolia	Vulnerable
681	Christensenia assamica	Critically Endangered (CR)
682	Christiopteris tricuspis	Vulnerable
683	Chrysoglossum assamicum	Vulnerable
684	Chrysosplenium glossophyllum	Endangered (EN)
685	Chrysosplenium jienningense	Endangered (EN)
686	Chrysosplenium taibaishanense	Endangered (EN)
687	Chuanminshen violaceum	Endangered (EN)
688	Chunia bucklandioides	Endangered (EN)
689	Chuniophoenix hainanensis	Endangered (EN)
690	Cimicifuga nanchuanensis	Endangered (EN)
691	Cinnamomum chartophyllum	Endangered (EN)
692	Cinnamomum japonicum	Vulnerable
693	Cinnamomum kwangtungense	Endangered (EN)
694	Cinnamomum micranthum	Vulnerable
695	Cinnamomum mollifolium	Endangered (EN)
696	Cinnamomum platyphyllum	Vulnerable
697	Cinnamomum rufotomentosum	Vulnerable
698	Cinnamomum tonkinense	Vulnerable
699	Cistanche deserticola	Endangered (EN)
700	Cistanche tubulosa	Vulnerable
701	Citrus japonica	Endangered (EN)
702	Cladrastis parvifolia	Endangered (EN)
703	Cladrastis scandens	Vulnerable
704	Cleidiocarpon cavaleriei	Vulnerable
705	Cleisostoma linearilobatum	Vulnerable
706	Cleisostoma longioperculatum	Critically Endangered (CR)
707	Cleisostoma menghaiense	Vulnerable
708	Cleisostoma nangongense	Vulnerable
709	Cleisostoma simondii var. guangdongense	Vulnerable
710	Cleisostoma striatum	Vulnerable
711	Cleisostoma uraiense	Endangered (EN)
712	Clethra fargesii	Endangered (EN)
713	Clethra petelotii	Critically Endangered (CR)
714	Cleyera obovata	Vulnerable
715	Cleyera yangchunensis	Critically Endangered (CR)
716	Codonopsis argentea	Endangered (EN)
717	Codonopsis bhutanica	Vulnerable
718	Codonopsis cardiophylla	Vulnerable
719	Codonopsis gombalana	Vulnerable
720	Codonopsis purpurea	Vulnerable
721	Codonopsis rotundifolia	Vulnerable
722	Codonopsis subsimplex	Vulnerable
723	Codonopsis tsinlingensis	Vulnerable
724	Coelogyne calcicola	Endangered (EN)
725	Coelogyne gongshanensis	Critically Endangered (CR)
726	Coelogyne leucantha	Vulnerable
727	Coelogyne malipoensis	Endangered (EN)
728	Coelogyne punctulata	Vulnerable
729	Coelogyne raizadae	Vulnerable
730	Coelogyne sanderae	Vulnerable
731	Coelogyne schultesii	Vulnerable
732	Coelogyne suaveolens	Endangered (EN)
733	Coelogyne taronensis	Endangered (EN)
734	Coelogyne zhenkangensis	Critically Endangered (CR)
735	Coleanthus subtilis	Endangered (EN)
736	Coluria oligocarpa	Vulnerable
737	Colutea delavayi	Vulnerable
738	Conchidium pusillum	Vulnerable
739	Coptis chinensis var. brevisepala	Endangered (EN)
740	Coptis deltoidea	Vulnerable
741	Coptis omeiensis	Endangered (EN)
742	Coptis quinquesecta	Critically Endangered (CR)
743	Coptis teeta	Critically Endangered (CR)
744	Cornus canadensis	Critically Endangered (CR)
745	Cornus coreana	Endangered (EN)
746	Corybas sinii	Endangered (EN)
747	Corybas taiwanensis	Critically Endangered (CR)
748	Corybas taliensis	Endangered (EN)
749	Corydalis acropteryx	Vulnerable
750	Corydalis anethifolia	Endangered (EN)
751	Corydalis crista-galli	Vulnerable
752	Corydalis fangshanensis	Vulnerable
753	Corydalis humosa	Vulnerable
754	Corydalis leucanthema	Endangered (EN)
755	Corydalis striatocarpa	Endangered (EN)
756	Corydalis yanhusuo	Vulnerable
757	Corylopsis alnifolia	Vulnerable
758	Corylopsis brevistyla	Vulnerable
759	Corylopsis microcarpa	Endangered (EN)
760	Corylopsis multiflora var. nivea	Critically Endangered (CR)
761	Corylopsis obovata	Endangered (EN)
762	Corylopsis omeiensis	Endangered (EN)
763	Corylopsis rotundifolia	Endangered (EN)
764	Corylopsis trabeculosa	Endangered (EN)
765	Corylopsis velutina	Vulnerable
766	Corylopsis yui	Vulnerable
767	Corylus wangii	Vulnerable
768	Cosmostigma hainanense	Vulnerable
769	Costus viridis	Critically Endangered (CR)
770	Cotinus nana	Vulnerable
771	Cotoneaster bullatus var. macrophyllus	Endangered (EN)
772	Cotoneaster glomerulatus	Vulnerable
773	Cotoneaster schantungensis	Vulnerable
774	Cotoneaster soongoricus	Vulnerable
775	Craigia kwangsiensis	Critically Endangered (CR)
776	Craigia yunnanensis	Endangered (EN)
777	Craspedosorus sinensis	Endangered (EN)
778	Crataegus oresbia	Endangered (EN)
779	Crataegus shandongensis	Vulnerable
780	Crepidium bahanense	Vulnerable
781	Crepidium biauritum	Vulnerable
782	Crepidium concavum	Vulnerable
783	Crepidium finetii	Endangered (EN)
784	Crepidium khasianum	Vulnerable
785	Crepidium orbiculare	Endangered (EN)
786	Croomia japonica	Endangered (EN)
787	Crotalaria albida var. gengmaensis	Critically Endangered (CR)
788	Croton hancei	Endangered (EN)
789	Croton laui	Vulnerable
790	Croton yanhuii	Critically Endangered (CR)
791	Crypteronia paniculata	Endangered (EN)
792	Cryptocarya brachythyrsa	Vulnerable
793	Cryptocarya leiana	Vulnerable
794	Cryptocarya maculata	Vulnerable
795	Cryptocarya yunnanensis	Endangered (EN)
796	Cryptochilus sanguineus	Endangered (EN)
797	Cryptocoryne crispatula var. yunnanensis	Endangered (EN)
798	Ctenitopsis chinensis	Endangered (EN)
799	Cupressus chengiana var. jiangeensis	Critically Endangered (CR)
800	Curculigo breviscapa	Vulnerable
801	Curcuma flaviflora	Vulnerable
802	Cyananthus flavus	Vulnerable
803	Cycas balansae	Endangered (EN)
804	Cycas changjiangensis	Critically Endangered (CR)
805	Cycas debaoensis	Critically Endangered (CR)
806	Cycas diannanensis	Critically Endangered (CR)
807	Cycas dolichophylla	Endangered (EN)
808	Cycas ferruginea	Vulnerable
809	Cycas hainanensis	Endangered (EN)
810	Cycas hongheensis	Critically Endangered (CR)
811	Cycas micholitzii	Critically Endangered (CR)
812	Cycas multipinnata	Endangered (EN)
813	Cycas panzhihuaensis	Endangered (EN)
814	Cycas pectinata	Vulnerable
815	Cycas revoluta	Critically Endangered (CR)
816	Cycas segmentifida	Endangered (EN)
817	Cycas szechuanensis	Critically Endangered (CR)
818	Cycas taitungensis	Critically Endangered (CR)
819	Cycas taiwaniana	Endangered (EN)
820	Cycas tanqingii	Endangered (EN)
821	Cyclobalanopsis albicaulis	Critically Endangered (CR)
822	Cyclobalanopsis argyrotricha	Endangered (EN)
823	Cyclobalanopsis austroglauca	Endangered (EN)
824	Cyclobalanopsis camusiae	Endangered (EN)
825	Cyclobalanopsis daimingshanensis	Endangered (EN)
826	Cyclobalanopsis delicatula	Critically Endangered (CR)
827	Cyclobalanopsis dinghuensis	Vulnerable
828	Cyclobalanopsis disciformis	Vulnerable
829	Cyclobalanopsis jinpinensis	Critically Endangered (CR)
830	Cyclobalanopsis kouangsiensis	Endangered (EN)
831	Cyclobalanopsis obovatifolia	Critically Endangered (CR)
832	Cyclobalanopsis sichourensis	Critically Endangered (CR)
833	Cyclobalanopsis subhinoidea	Critically Endangered (CR)
834	Cyclobalanopsis tenuicupula	Critically Endangered (CR)
835	Cyclobalanopsis yingjiangensis	Vulnerable
836	Cyclogramma chunii	Endangered (EN)
837	Cyclosorus terminans	Endangered (EN)
838	Cymbidium dayanum	Vulnerable
839	Cymbidium elegans	Endangered (EN)
840	Cymbidium ensifolium	Vulnerable
841	Cymbidium floribundum	Vulnerable
842	Cymbidium goeringii	Vulnerable
843	Cymbidium hookerianum	Endangered (EN)
844	Cymbidium insigne	Critically Endangered (CR)
845	Cymbidium iridioides	Vulnerable
846	Cymbidium kanran	Vulnerable
847	Cymbidium lowianum	Endangered (EN)
848	Cymbidium maguanense	Critically Endangered (CR)
849	Cymbidium mastersii	Endangered (EN)
850	Cymbidium nanulum	Endangered (EN)
851	Cymbidium qiubeiense	Endangered (EN)
852	Cymbidium sinense	Vulnerable
853	Cymbidium tortisepalum var. longibracteatum	Endangered (EN)
854	Cymbidium wilsonii	Critically Endangered (CR)
855	Cymodocea rotundata	Vulnerable
856	Cynanchum biondioides	Vulnerable
857	Cynanchum kwangsiense	Vulnerable
858	Cynanchum lysimachioides	Vulnerable
859	Cypripedium calcicola	Endangered (EN)
860	Cypripedium cordigerum	Endangered (EN)
861	Cypripedium elegans	Endangered (EN)
862	Cypripedium fargesii	Endangered (EN)
863	Cypripedium farreri	Endangered (EN)
864	Cypripedium fasciolatum	Endangered (EN)
865	Cypripedium flavum	Vulnerable
866	Cypripedium formosanum	Endangered (EN)
867	Cypripedium forrestii	Critically Endangered (CR)
868	Cypripedium franchetii	Vulnerable
869	Cypripedium guttatum	Endangered (EN)
870	Cypripedium himalaicum	Endangered (EN)
871	Cypripedium lichiangense	Critically Endangered (CR)
872	Cypripedium macranthos	Endangered (EN)
873	Cypripedium margaritaceum	Endangered (EN)
874	Cypripedium micranthum	Endangered (EN)
875	Cypripedium palangshanense	Endangered (EN)
876	Cypripedium shanxiense	Vulnerable
877	Cypripedium sichuanense	Endangered (EN)
878	Cypripedium subtropicum	Vulnerable
879	Cypripedium taibaiense	Endangered (EN)
880	Cypripedium wardii	Endangered (EN)
881	Cypripedium wumengense	Critically Endangered (CR)
882	Cypripedium yunnanense	Endangered (EN)
883	Cyrtomidictyum basipinnatum	Critically Endangered (CR)
884	Cyrtomidictyum conjunctum	Vulnerable
885	Cyrtomium chingianum	Endangered (EN)
886	Cyrtomium falcatum	Vulnerable
887	Cyrtomium grossum	Endangered (EN)
888	Cyrtomium hemionitis	Endangered (EN)
889	Cyrtomium sinningense	Endangered (EN)
890	Cyrtosia nana	Vulnerable
891	Cyrtosia septentrionalis	Vulnerable
892	Cystoathyrium chinense	Critically Endangered (CR)
893	Dacrycarpus imbricatus var. patulus	Vulnerable
894	Dacrydium pectinatum	Endangered (EN)
895	Dalbergia assamica	Endangered (EN)
896	Dalbergia cultrata	Vulnerable
897	Dalbergia hainanensis	Vulnerable
898	Dalbergia henryana	Vulnerable
899	Dalbergia kingiana	Vulnerable
900	Dalbergia obtusifolia	Endangered (EN)
901	Dalbergia odorifera	Critically Endangered (CR)
902	Dalbergia peishaensis	Vulnerable
903	Dalbergia polyadelpha	Vulnerable
904	Dalbergia tsoi	Vulnerable
905	Dalzellia sessilis	Vulnerable
906	Damnacanthus major	Vulnerable
907	Daphne altaica	Vulnerable
908	Daphne arisanensis	Vulnerable
909	Daphne axillaris	Vulnerable
910	Daphne brevituba	Endangered (EN)
911	Daphne depauperata	Vulnerable
912	Daphne emeiensis	Vulnerable
913	Daphne gemmata	Vulnerable
914	Daphne gracilis	Vulnerable
915	Daphne modesta	Vulnerable
916	Daphne penicillata	Vulnerable
917	Davallia denticulata	Critically Endangered (CR)
918	Dayaoshania cotinifolia	Critically Endangered (CR)
919	Decaspermum albociliatum	Vulnerable
920	Decaspermum austrohainanicum	Critically Endangered (CR)
921	Deinanthe caerulea	Vulnerable
922	Deinocheilos jiangxiense	Vulnerable
923	Deinocheilos sichuanense	Vulnerable
924	Delphinium autumnale	Endangered (EN)
925	Delphinium bulleyanum	Vulnerable
926	Delphinium chrysotrichum	Endangered (EN)
927	Delphinium coleopodum	Critically Endangered (CR)
928	Delphinium erlangshanicum	Critically Endangered (CR)
929	Delphinium hui	Critically Endangered (CR)
930	Delphinium likiangense	Endangered (EN)
931	Delphinium orthocentrum	Endangered (EN)
932	Delphinium sinoscaposum	Vulnerable
933	Delphinium siwanense var. albopuberulum	Endangered (EN)
934	Delphinium trifoliolatum	Critically Endangered (CR)
935	Dendrobium aduncum	Vulnerable
936	Dendrobium bellatulum	Endangered (EN)
937	Dendrobium brymerianum	Endangered (EN)
938	Dendrobium capillipes	Endangered (EN)
939	Dendrobium cariniferum	Endangered (EN)
940	Dendrobium catenatum	Critically Endangered (CR)
941	Dendrobium chrysanthum	Vulnerable
942	Dendrobium chryseum	Endangered (EN)
943	Dendrobium chrysotoxum	Vulnerable
944	Dendrobium compactum	Vulnerable
945	Dendrobium crepidatum	Endangered (EN)
946	Dendrobium crumenatum	Critically Endangered (CR)
947	Dendrobium crystallinum	Endangered (EN)
948	Dendrobium denneanum	Vulnerable
949	Dendrobium densiflorum	Vulnerable
950	Dendrobium devonianum	Endangered (EN)
951	Dendrobium dixanthum	Endangered (EN)
952	Dendrobium ellipsophyllum	Endangered (EN)
953	Dendrobium exile	Vulnerable
954	Dendrobium falconeri	Vulnerable
955	Dendrobium fanjingshanense	Endangered (EN)
956	Dendrobium fimbriatum	Vulnerable
957	Dendrobium findlayanum	Endangered (EN)
958	Dendrobium flexicaule	Critically Endangered (CR)
959	Dendrobium gibsonii	Endangered (EN)
960	Dendrobium gratiosissimum	Vulnerable
961	Dendrobium hainanense	Vulnerable
962	Dendrobium hancockii	Endangered (EN)
963	Dendrobium harveyanum	Endangered (EN)
964	Dendrobium heterocarpum	Vulnerable
965	Dendrobium hookerianum	Vulnerable
966	Dendrobium leptocladum	Endangered (EN)
967	Dendrobium linawianum	Endangered (EN)
968	Dendrobium lituiflorum	Critically Endangered (CR)
969	Dendrobium loddigesii	Vulnerable
970	Dendrobium lohohense	Endangered (EN)
971	Dendrobium longicornu	Endangered (EN)
972	Dendrobium monticola	Vulnerable
973	Dendrobium moschatum	Endangered (EN)
974	Dendrobium nobile	Vulnerable
975	Dendrobium parciflorum	Critically Endangered (CR)
976	Dendrobium pendulum	Endangered (EN)
977	Dendrobium polyanthum	Vulnerable
978	Dendrobium porphyrochilum	Endangered (EN)
979	Dendrobium pseudotenellum	Endangered (EN)
980	Dendrobium salaccense	Vulnerable
981	Dendrobium sinense	Endangered (EN)
982	Dendrobium spatella	Vulnerable
983	Dendrobium stuposum	Vulnerable
984	Dendrobium sulcatum	Endangered (EN)
985	Dendrobium terminale	Vulnerable
986	Dendrobium wardianum	Vulnerable
987	Dendrobium williamsonii	Endangered (EN)
988	Dendrobium xichouense	Critically Endangered (CR)
989	Dendrochilum uncatum	Endangered (EN)
990	Dendrocnide basirotunda	Endangered (EN)
991	Dendrolobium dispermum	Endangered (EN)
992	Dendropanax chevalieri	Vulnerable
993	Dendropanax oligodontus	Critically Endangered (CR)
994	Derris palmifolia	Critically Endangered (CR)
995	Desmos grandifolius	Endangered (EN)
996	Desmos saccopetaloides	Vulnerable
997	Desmos yunnanensis	Endangered (EN)
998	Deutzia esquirolii	Endangered (EN)
999	Deutzia silvestrii	Vulnerable
1000	Deutzianthus tonkinensis	Endangered (EN)
1001	Diapensia wardii	Endangered (EN)
1002	Dichocarpum hypoglaucum	Endangered (EN)
1003	Dichocarpum trifoliolatum	Vulnerable
1004	Dichroa yunnanensis	Endangered (EN)
1005	Didissandra longipedunculata	Vulnerable
1006	Didymocarpus leiboensis	Vulnerable
1007	Didymocarpus zhenkangensis	Vulnerable
1008	Didymoplexiella siamensis	Endangered (EN)
1009	Dillenia indica	Endangered (EN)
1010	Dimocarpus longan	Vulnerable
1011	Dimocarpus yunnanensis	Critically Endangered (CR)
1012	Dioscorea althaeoides	Vulnerable
1013	Dioscorea aspersa	Endangered (EN)
1014	Dioscorea banzhuana	Critically Endangered (CR)
1015	Dioscorea bicolor	Endangered (EN)
1016	Dioscorea biformifolia	Critically Endangered (CR)
1017	Dioscorea birmanica	Critically Endangered (CR)
1018	Dioscorea chingii	Endangered (EN)
1019	Dioscorea delavayi	Vulnerable
1020	Dioscorea deltoidea	Critically Endangered (CR)
1021	Dioscorea esquirolii	Critically Endangered (CR)
1022	Dioscorea garrettii	Critically Endangered (CR)
1023	Dioscorea glabra	Vulnerable
1024	Dioscorea linearicordata	Endangered (EN)
1025	Dioscorea martini	Critically Endangered (CR)
1026	Dioscorea menglaensis	Endangered (EN)
1027	Dioscorea nitens	Critically Endangered (CR)
1028	Dioscorea panthaica	Endangered (EN)
1029	Dioscorea simulans	Vulnerable
1030	Dioscorea tentaculigera	Critically Endangered (CR)
1031	Dioscorea tenuipes	Vulnerable
1032	Dioscorea velutipes	Endangered (EN)
1033	Dioscorea wallichii	Critically Endangered (CR)
1034	Dioscorea xizangensis	Critically Endangered (CR)
1035	Diospyros anisocalyx	Endangered (EN)
1036	Diospyros corallina	Vulnerable
1037	Diospyros hasseltii	Endangered (EN)
1038	Diospyros inflata	Endangered (EN)
1039	Diospyros nigricortex	Vulnerable
1040	Diospyros sutchuensis	Critically Endangered (CR)
1041	Diospyros vaccinioides	Endangered (EN)
1042	Dipelta yunnanensis	Vulnerable
1043	Diplaziopsis javanica	Vulnerable
1044	Diplazium maonense	Vulnerable
1045	Diploblechnum fraseri	Critically Endangered (CR)
1046	Diplodiscus trichospermus	Vulnerable
1047	Diplomeris pulchella	Vulnerable
1048	Dipteris chinensis	Endangered (EN)
1049	Dipterocarpus gracilis	Endangered (EN)
1050	Dipteronia dyeriana	Endangered (EN)
1051	Disanthus cercidifolius ssp. longipes	Endangered (EN)
1052	Disporum acuminatissimum	Endangered (EN)
1053	Distyliopsis laurifolia	Vulnerable
1054	Distyliopsis yunnanensis	Endangered (EN)
1055	Distylium chinense	Endangered (EN)
1056	Distylium chungii	Vulnerable
1057	Distylium elaeagnoides	Vulnerable
1058	Distylium gracile	Endangered (EN)
1059	Distylium macrophyllum	Critically Endangered (CR)
1060	Distylium tsiangii	Critically Endangered (CR)
1061	Diuranthera inarticulata	Endangered (EN)
1062	Dobinea vulgaris	Vulnerable
1063	Dolicholoma jasminiflorum	Critically Endangered (CR)
1064	Dolichos junghuhnianus	Vulnerable
1065	Donax canniformis	Vulnerable
1066	Draba jucunda	Vulnerable
1067	Draba olgae	Vulnerable
1068	Draba remotiflora	Vulnerable
1069	Dracaena cambodiana	Vulnerable
1070	Dracaena cochinchinensis	Vulnerable
1071	Dracocephalum hoboksarensis	Endangered (EN)
1072	Dracontomelon macrocarpum	Endangered (EN)
1073	Dregea cuneifolia	Vulnerable
1074	Drimycarpus anacardiifolius	Endangered (EN)
1075	Drynaria delavayi	Vulnerable
1076	Dryopteris bodinieri	Endangered (EN)
1077	Dryopteris formosana	Endangered (EN)
1078	Dryopteris handeliana	Endangered (EN)
1079	Dryopteris lachoongensis	Vulnerable
1080	Dryopteris tokyoensis	Endangered (EN)
1081	Dysosma aurantiocaulis	Endangered (EN)
1082	Dysosma difformis	Vulnerable
1083	Dysosma majorensis	Vulnerable
1084	Dysosma tsayuensis	Vulnerable
1085	Dysosma veitchii	Vulnerable
1086	Dysosma versipellis	Vulnerable
1087	Dysoxylum arborescens	Endangered (EN)
1088	Dysoxylum pallens	Vulnerable
1089	Dysoxylum parasiticum	Critically Endangered (CR)
1090	Echinocodon lobophyllus	Critically Endangered (CR)
1091	Edgaria darjeelingensis	Vulnerable
1092	Edgeworthia albiflora	Vulnerable
1093	Ehretia confinis	Vulnerable
1094	Elaeagnus angustata var. songmingensis	Vulnerable
1095	Elaeagnus cinnamomifolia	Vulnerable
1096	Elaeagnus formosensis	Critically Endangered (CR)
1097	Elaeagnus mollis	Endangered (EN)
1098	Elaeagnus sarmentosa	Vulnerable
1099	Elaeagnus tarokoensis	Vulnerable
1100	Elaeagnus triflora	Vulnerable
1101	Elaeocarpus auricomus	Vulnerable
1102	Elaeocarpus austroyunnanensis	Vulnerable
1103	Elaeocarpus harmandii	Critically Endangered (CR)
1104	Elaeocarpus laoticus	Vulnerable
1105	Elaeocarpus nitentifolius	Vulnerable
1106	Elaeocarpus oblongilimbus	Endangered (EN)
1107	Elaeocarpus rugosus	Vulnerable
1108	Elaeocarpus sphaerocarpus	Vulnerable
1109	Elaeocarpus subpetiolatus	Critically Endangered (CR)
1110	Elaphoglossum mcclurei	Vulnerable
1111	Elatostema aliferum	Vulnerable
1112	Elatostema attenuatum	Vulnerable
1113	Elatostema beibengense	Vulnerable
1114	Elatostema brevipedunculatum	Vulnerable
1115	Elatostema omeiense	Vulnerable
1116	Elettariopsis monophylla	Vulnerable
1117	Eleutharrhena macrocarpa	Critically Endangered (CR)
1118	Eleutherococcus verticillatus	Endangered (EN)
1119	Ellipanthus glabrifolius	Endangered (EN)
1120	Elymus villifer	Endangered (EN)
1121	Empetrum nigrum var. japonicum	Vulnerable
1122	Endiandra dolichocarpa	Endangered (EN)
1123	Enkianthus pauciflorus	Vulnerable
1124	Enkianthus perulatus	Vulnerable
1125	Entada parvifolia	Endangered (EN)
1126	Entada phaseoloides	Endangered (EN)
1127	Ephedra rhytidosperma	Endangered (EN)
1128	Epigynum auritum	Critically Endangered (CR)
1129	Epilobium blinii	Endangered (EN)
1130	Epilobium ciliatum	Vulnerable
1131	Epilobium fangii	Vulnerable
1132	Epilobium tianschanicum	Vulnerable
1133	Epimedium campanulatum	Endangered (EN)
1134	Epimedium chlorandrum	Vulnerable
1135	Epimedium dolichostemon	Vulnerable
1136	Epimedium ecalcaratum	Endangered (EN)
1137	Epimedium enshiense	Endangered (EN)
1138	Epimedium fangii	Endangered (EN)
1139	Epimedium fargesii	Endangered (EN)
1140	Epimedium flavum	Vulnerable
1141	Epimedium glandulosopilosum	Vulnerable
1142	Epimedium hunanense	Vulnerable
1143	Epimedium ilicifolium	Endangered (EN)
1144	Epimedium mikinorii	Vulnerable
1145	Epimedium multiflorum	Vulnerable
1146	Epimedium parvifolium	Endangered (EN)
1147	Epimedium pauciflorum	Endangered (EN)
1148	Epimedium reticulatum	Endangered (EN)
1149	Epimedium shuichengense	Endangered (EN)
1150	Epimedium truncatum	Vulnerable
1151	Epimedium zhushanense	Vulnerable
1152	Epipactis palustris	Vulnerable
1153	Epipactis thunbergii	Vulnerable
1154	Epipactis veratrifolia	Vulnerable
1155	Epipogium aphyllum	Endangered (EN)
1156	Eranthis albiflora	Vulnerable
1157	Eremosparton songoricum	Critically Endangered (CR)
1158	Eremostachys desertorum	Vulnerable
1159	Eremostachys phlomoides	Vulnerable
1160	Eria javanica	Endangered (EN)
1161	Eria yanshanensis	Endangered (EN)
1162	Eriobotrya malipoensis	Endangered (EN)
1163	Eriobotrya seguinii	Vulnerable
1164	Eriocaulon decemflorum	Vulnerable
1165	Eriocaulon henryanum	Endangered (EN)
1166	Eriodes barbata	Vulnerable
1167	Eriolaena kwangsiensis	Endangered (EN)
1168	Erycibe obtusifolia	Vulnerable
1169	Erythronium japonicum	Vulnerable
1170	Erythrophleum fordii	Vulnerable
1171	Erythrorchis altissima	Vulnerable
1172	Esmeralda bella	Vulnerable
1173	Esmeralda clarkei	Vulnerable
1174	Etlingera littoralis	Endangered (EN)
1175	Etlingera yunnanensis	Vulnerable
1176	Euchresta japonica	Vulnerable
1177	Euchresta tubulosa var. longiracemosa	Vulnerable
1178	Eucommia ulmoides	Vulnerable
1179	Eulophia bracteosa	Vulnerable
1180	Eulophia dabia	Vulnerable
1181	Eulophia dentata	Endangered (EN)
1182	Eulophia flava	Vulnerable
1183	Eulophia herbacea	Endangered (EN)
1184	Eulophia siamensis	Vulnerable
1185	Eulophia sooi	Endangered (EN)
1186	Euonymus chengii	Vulnerable
1187	Euonymus chloranthoides	Endangered (EN)
1188	Euonymus ficoides	Endangered (EN)
1189	Euonymus hainanensis	Endangered (EN)
1190	Euonymus lichiangensis	Vulnerable
1191	Euonymus percoriaceus	Critically Endangered (CR)
1192	Euonymus szechuanensis	Vulnerable
1193	Euonymus verrucocarpus	Endangered (EN)
1194	Euonymus yunnanensis	Endangered (EN)
1195	Euphorbia hainanensis	Endangered (EN)
1196	Euphorbia jolkinii	Vulnerable
1197	Euphorbia yanjinensis	Vulnerable
1198	Eurya bifidostyla	Critically Endangered (CR)
1199	Eurya disticha	Endangered (EN)
1200	Eurya gungshanensis	Endangered (EN)
1201	Eurya hupehensis	Vulnerable
1202	Eurya lunglingensis	Critically Endangered (CR)
1203	Eurya magniflora	Critically Endangered (CR)
1204	Eurya marlipoensis	Endangered (EN)
1205	Eurya megatrichocarpa	Endangered (EN)
1206	Eurya pentagyna	Endangered (EN)
1207	Eurya persicifolia	Vulnerable
1208	Eurya pittosporifolia	Endangered (EN)
1209	Eurya polyneura	Vulnerable
1210	Eurya rengechiensis	Vulnerable
1211	Eurya strigillosa	Vulnerable
1212	Eurya taronensis	Vulnerable
1213	Eurya tsingpienensis	Endangered (EN)
1214	Eurya velutina	Critically Endangered (CR)
1215	Eurya wenshanensis	Endangered (EN)
1216	Euryodendron excelsum	Critically Endangered (CR)
1217	Eustigma lenticellatum	Endangered (EN)
1218	Exbucklandia longipetala	Endangered (EN)
1219	Excentrodendron obconicum	Critically Endangered (CR)
1220	Excentrodendron tonkinense	Endangered (EN)
1221	Excoecaria kawakamii	Endangered (EN)
1222	Excoecaria venenata	Vulnerable
1223	Exochorda serratifolia	Vulnerable
1224	Fatsia polycarpa	Vulnerable
1225	Fernandoa guangxiensis	Endangered (EN)
1226	Ferula conocaula	Vulnerable
1227	Ferula fukanensis	Endangered (EN)
1228	Ferula moschata	Vulnerable
1229	Ferula sinkiangensis	Critically Endangered (CR)
1230	Ficus annulata	Critically Endangered (CR)
1231	Ficus beipeiensis	Endangered (EN)
1232	Ficus cardiophylla	Endangered (EN)
1233	Ficus chartacea var. torulosa	Vulnerable
1234	Ficus dinganensis	Vulnerable
1235	Ficus filicauda var. longipes	Vulnerable
1236	Ficus fusuiensis	Endangered (EN)
1237	Ficus guizhouensis	Vulnerable
1238	Ficus hookeriana	Critically Endangered (CR)
1239	Ficus kurzii	Endangered (EN)
1240	Ficus laevis	Vulnerable
1241	Ficus napoensis	Critically Endangered (CR)
1242	Ficus neriifolia	Vulnerable
1243	Ficus pubilimba	Endangered (EN)
1244	Ficus ruyuanensis	Vulnerable
1245	Ficus simplicissima	Vulnerable
1246	Ficus undulata	Endangered (EN)
1247	Ficus vaccinioides	Endangered (EN)
1248	Ficus yunnanensis	Endangered (EN)
1249	Firmiana danxiaensis	Critically Endangered (CR)
1250	Firmiana kwangsiensis	Critically Endangered (CR)
1251	Firmiana major	Endangered (EN)
1252	Firmiana pulcherrima	Endangered (EN)
1253	Fissistigma bracteolatum	Endangered (EN)
1254	Fissistigma kwangsiense	Endangered (EN)
1255	Fissistigma tientangense	Endangered (EN)
1256	Fissistigma tungfangense	Endangered (EN)
1257	Fissistigma xylopetalum	Vulnerable
1258	Fokienia hodginsii	Vulnerable
1259	Fordiophyton brevicaule	Vulnerable
1260	Fordiophyton cordifolium	Vulnerable
1261	Fordiophyton repens	Vulnerable
1262	Formania mekongensis	Vulnerable
1263	Formanodendron doichangensis	Vulnerable
1264	Fortunearia sinensis	Vulnerable
1265	Fosbergia shweliensis	Endangered (EN)
1266	Frankenia pulverulenta	Endangered (EN)
1267	Fraxinus baroniana	Endangered (EN)
1268	Fraxinus hupehensis	Endangered (EN)
1269	Fraxinus mandshurica	Vulnerable
1270	Fraxinus sogdiana	Vulnerable
1271	Fritillaria anhuiensis	Vulnerable
1272	Fritillaria crassicaulis	Vulnerable
1273	Fritillaria dajinensis	Endangered (EN)
1274	Fritillaria davidii	Endangered (EN)
1275	Fritillaria delavayi	Vulnerable
1276	Fritillaria fusca	Endangered (EN)
1277	Fritillaria maximowiczii	Endangered (EN)
1278	Fritillaria meleagroides	Vulnerable
1279	Fritillaria monantha	Endangered (EN)
1280	Fritillaria pallidiflora	Vulnerable
1281	Fritillaria przewalskii	Vulnerable
1282	Fritillaria sichuanica	Vulnerable
1283	Fritillaria sinica	Vulnerable
1284	Fritillaria taipaiensis	Endangered (EN)
1285	Fritillaria tortifolia	Vulnerable
1286	Fritillaria ussuriensis	Vulnerable
1287	Fritillaria walujewii	Endangered (EN)
1288	Fritillaria yuminensis	Vulnerable
1289	Fritillaria yuzhongensis	Endangered (EN)
1290	Galearis tschiliensis	Vulnerable
1291	Galearis wardii	Vulnerable
1292	Galeola nudifolia	Vulnerable
1293	Gamblea ciliata var. evodiifolia	Vulnerable
1294	Garcinia erythrosepala	Vulnerable
1295	Garcinia kwangsiensis	Endangered (EN)
1296	Garcinia lancilimba	Vulnerable
1297	Garcinia paucinervis	Vulnerable
1298	Garcinia tetralata	Vulnerable
1299	Garcinia xishuanbannaensis	Vulnerable
1300	Gardenia angkorensis	Endangered (EN)
1301	Gardenia hainanensis	Vulnerable
1302	Gastrochilus acinacifolius	Vulnerable
1303	Gastrochilus bellinus	Vulnerable
1304	Gastrochilus fargesii	Endangered (EN)
1305	Gastrochilus guangtungensis	Endangered (EN)
1306	Gastrochilus hainanensis	Endangered (EN)
1307	Gastrochilus intermedius	Endangered (EN)
1308	Gastrochilus japonicus	Vulnerable
1309	Gastrochilus linearifolius	Critically Endangered (CR)
1310	Gastrochilus obliquus	Vulnerable
1311	Gastrochilus platycalcaratus	Vulnerable
1312	Gastrochilus sinensis	Critically Endangered (CR)
1313	Gastrochilus subpapillosus	Endangered (EN)
1314	Gastrochilus xuanenensis	Endangered (EN)
1315	Gastrochilus yunnanensis	Vulnerable
1316	Gastrodia angusta	Endangered (EN)
1317	Gastrodia javanica	Vulnerable
1318	Gastrodia menghaiensis	Endangered (EN)
1319	Gastrodia tuberculata	Vulnerable
1320	Gaultheria codonantha	Endangered (EN)
1321	Gaultheria dumicola var. petanoneuron	Endangered (EN)
1322	Gaultheria notabilis	Critically Endangered (CR)
1323	Gaultheria praticola	Vulnerable
1324	Gaultheria suborbicularis	Vulnerable
1325	Geissaspis cristata	Endangered (EN)
1326	Gelidocalamus latifolius	Vulnerable
1327	Gelidocalamus longiinternodus	Vulnerable
1328	Gelidocalamus tessellatus	Vulnerable
1329	Gentiana dendrologi	Critically Endangered (CR)
1330	Gentiana forrestii	Vulnerable
1331	Gentiana lhassica	Critically Endangered (CR)
1332	Gentiana manshurica	Endangered (EN)
1333	Gentiana olgae	Critically Endangered (CR)
1334	Gentiana olivieri	Critically Endangered (CR)
1335	Gentiana rubicunda var. purpurata	Vulnerable
1336	Gentiana winchuanensis	Vulnerable
1337	Gentiana yunnanensis	Vulnerable
1338	Ginkgo biloba	Critically Endangered (CR)
1339	Gleadovia mupinense	Endangered (EN)
1340	Gleadovia ruborum	Vulnerable
1341	Gleditsia japonica var. velutina	Critically Endangered (CR)
1342	Glehnia littoralis	Critically Endangered (CR)
1343	Globba emeiensis	Vulnerable
1344	Glycine tomentella	Vulnerable
1345	Glycosmis xizangensis	Vulnerable
1346	Glycyrrhiza yunnanensis	Vulnerable
1347	Glyptopetalum aquifolium	Critically Endangered (CR)
1348	Glyptopetalum feddei	Vulnerable
1349	Glyptopetalum ilicifolium	Vulnerable
1350	Glyptopetalum lancilimbum	Vulnerable
1351	Glyptopetalum longepedunculatum	Endangered (EN)
1352	Glyptopetalum longipedicellatum	Vulnerable
1353	Glyptostrobus pensilis	Vulnerable
1354	Gmelina arborea	Vulnerable
1355	Gmelina lecomtei	Vulnerable
1356	Gmelina szechwanensis	Critically Endangered (CR)
1357	Gnetum giganteum	Vulnerable
1358	Gomphandra luzoniensis	Endangered (EN)
1359	Gomphandra mollis	Endangered (EN)
1360	Gomphostemma pseudocrinitum	Endangered (EN)
1361	Goniostemma punctatum	Critically Endangered (CR)
1362	Goniothalamus cheliensis	Critically Endangered (CR)
1363	Goniothalamus chinensis	Vulnerable
1364	Goniothalamus leiocarpus	Vulnerable
1365	Goodyera bomiensis	Vulnerable
1366	Goodyera brachystegia	Endangered (EN)
1367	Goodyera hachijoensis	Vulnerable
1368	Goodyera henryi	Vulnerable
1369	Goodyera hispida	Vulnerable
1370	Goodyera robusta	Vulnerable
1371	Goodyera seikoomontana	Vulnerable
1372	Goodyera vittata	Vulnerable
1373	Goodyera wolongensis	Vulnerable
1374	Goodyera wuana	Endangered (EN)
1375	Goodyera yangmeishanensis	Vulnerable
1376	Grammitis adspersa	Vulnerable
1377	Guihaiothamnus acaulis	Critically Endangered (CR)
1378	Gymnadenia bicornis	Vulnerable
1379	Gymnadenia conopsea	Endangered (EN)
1380	Gymnadenia crassinervis	Vulnerable
1381	Gymnadenia orchidis	Vulnerable
1382	Gymnogrammitis dareiformis	Endangered (EN)
1383	Gymnosporia berberoides	Vulnerable
1384	Gymnosporia emarginata	Endangered (EN)
1385	Gymnosporia esquirolii	Endangered (EN)
1386	Gymnosporia jinyangensis	Endangered (EN)
1387	Gymnosporia orbiculata	Vulnerable
1388	Gymnosporia tiaoloshanensis	Endangered (EN)
1389	Gymnotheca involucrata	Vulnerable
1390	Gynocardia odorata	Endangered (EN)
1391	Gynostemma aggregatum	Vulnerable
1392	Gynostemma cardiospermum	Endangered (EN)
1393	Gynostemma laxiflorum	Critically Endangered (CR)
1394	Gynostemma microspermum	Vulnerable
1395	Gynostemma pentagynum	Critically Endangered (CR)
1396	Habenaria acianthoides	Vulnerable
1397	Habenaria acuifera	Vulnerable
1398	Habenaria austrosinensis	Vulnerable
1399	Habenaria coultousii	Critically Endangered (CR)
1400	Habenaria diplonema	Endangered (EN)
1401	Habenaria fargesii	Vulnerable
1402	Habenaria leptoloba	Vulnerable
1403	Habenaria nematocerata	Endangered (EN)
1404	Habenaria pectinata	Vulnerable
1405	Habenaria plurifoliata	Endangered (EN)
1406	Habenaria schindleri	Vulnerable
1407	Habenaria shweliensis	Endangered (EN)
1408	Habenaria siamensis	Endangered (EN)
1409	Habenaria wolongensis	Critically Endangered (CR)
1410	Haldina cordifolia	Vulnerable
1411	Haloxylon persicum	Vulnerable
1412	Hanceola cavaleriei	Endangered (EN)
1413	Hancockia uniflora	Endangered (EN)
1414	Handeliodendron bodinieri	Endangered (EN)
1415	Hapaline ellipticifolium	Critically Endangered (CR)
1416	Hedychium brevicaule	Vulnerable
1417	Hedychium kwangsiense	Vulnerable
1418	Hedyosmum orientale	Vulnerable
1419	Hedysarum kumaonense	Vulnerable
1420	Hedysarum taipeicum	Endangered (EN)
1421	Helianthemum songaricum	Endangered (EN)
1422	Helicia clivicola	Endangered (EN)
1423	Helicia shweliensis	Endangered (EN)
1424	Helicia silvicola	Endangered (EN)
1425	Helicia tibetensis	Endangered (EN)
1426	Helicia tsaii	Vulnerable
1427	Helixanthera scoriarum	Vulnerable
1428	Helleborus thibetanus	Vulnerable
1429	Helminthostachys zeylanica	Endangered (EN)
1430	Hemiboea integra	Vulnerable
1431	Hemiboea longgangensis	Vulnerable
1432	Hemiboea longisepala	Vulnerable
1433	Hemiboea pingbianensis	Vulnerable
1434	Hemiboeopsis longisepala	Endangered (EN)
1435	Hemilophia pulchella	Vulnerable
1436	Hemipilia kwangsiensis	Vulnerable
1437	Hemsleya amabilis	Vulnerable
1438	Hemsleya dulongjiangensis	Vulnerable
1439	Hemsleya graciliflora	Vulnerable
1440	Hemsleya lijiangensis	Vulnerable
1441	Hemsleya macrocarpa var. grandiflora	Endangered (EN)
1442	Hemsleya panlongqi	Vulnerable
1443	Heptacodium miconioides	Endangered (EN)
1444	Heracleum rapula	Vulnerable
1445	Heritiera angustata	Endangered (EN)
1446	Heritiera littoralis	Vulnerable
1447	Heritiera parvifolia	Vulnerable
1448	Herminium macrophyllum	Vulnerable
1449	Herminium singulum	Vulnerable
1450	Herminium yunnanense	Vulnerable
1451	Hetaeria finlaysoniana	Vulnerable
1452	Heteropanax hainanensis	Endangered (EN)
1453	Heteropanax yunnanensis	Endangered (EN)
1454	Heteroplexis microcephala	Endangered (EN)
1455	Heteroplexis vernonioides	Endangered (EN)
1456	Heteropolygonatum ginfushanicum	Vulnerable
1457	Heteropolygonatum pendulum	Endangered (EN)
1458	Heterosmilax seisuiensis	Vulnerable
1459	Hibiscus aridicola	Vulnerable
1460	Hibiscus austroyunnanensis	Endangered (EN)
1461	Hibiscus leviseminus	Vulnerable
1462	Hibiscus paramutabilis	Vulnerable
1463	Hibiscus taiwanensis	Critically Endangered (CR)
1464	Hibiscus yunnanensis	Endangered (EN)
1465	Hippophae salicifolia	Vulnerable
1466	Holcoglossum amesianum	Vulnerable
1467	Holcoglossum flavescens	Vulnerable
1468	Holcoglossum kimballianum	Endangered (EN)
1469	Holcoglossum lingulatum	Endangered (EN)
1470	Holcoglossum omeiense	Endangered (EN)
1471	Holcoglossum rupestre	Critically Endangered (CR)
1472	Holcoglossum sinicum	Endangered (EN)
1473	Homalanthus fastuosus	Endangered (EN)
1474	Homalium ceylanicum	Vulnerable
1475	Homalium kainantense	Endangered (EN)
1476	Homalium kwangsiense	Endangered (EN)
1477	Homalium sabiifolium	Endangered (EN)
1478	Homalium stenophyllum	Endangered (EN)
1479	Hopea chinensis	Vulnerable
1480	Hopea hainanensis	Endangered (EN)
1481	Hopea reticulata	Critically Endangered (CR)
1482	Hopea shingkeng	Endangered (EN)
1483	Hornstedtia tibetica	Vulnerable
1484	Horsfieldia kingii	Vulnerable
1485	Horsfieldia prainii	Vulnerable
1486	Hoya lasiogynostegia	Endangered (EN)
1487	Hoya lipoensis	Endangered (EN)
1488	Hoya pandurata	Vulnerable
1489	Huperzia crispata	Vulnerable
1490	Huperzia miyoshiana	Vulnerable
1491	Huperzia quasipolytrichoides var. rectifolia	Critically Endangered (CR)
1492	Huperzia selago	Vulnerable
1493	Huperzia serrata	Endangered (EN)
1494	Hydnocarpus annamensis	Vulnerable
1495	Hydnocarpus hainanensis	Vulnerable
1496	Hydrobryum griffithii	Vulnerable
1497	Hydrocotyle benguetensis	Vulnerable
1498	Hydrocotyle dichondroides	Endangered (EN)
1499	Hygroryza aristata	Vulnerable
1500	Hylophila nipponica	Critically Endangered (CR)
1501	Hylotelephium bonnafousii	Critically Endangered (CR)
1502	Hypericum augustinii	Vulnerable
1503	Hypericum choisyanum	Vulnerable
1504	Hypericum formosanum	Endangered (EN)
1505	Hypericum hirsutum	Vulnerable
1506	Hypericum hubeiense	Endangered (EN)
1507	Hypericum latisepalum	Endangered (EN)
1508	Hypericum ludlowii	Vulnerable
1509	Hypericum nokoense	Endangered (EN)
1510	Hypericum subalatum	Vulnerable
1511	Hypolytrum hainanense	Vulnerable
1512	Hyssopus latilabiatus	Vulnerable
1513	Ilex arisanensis	Endangered (EN)
1514	Ilex cauliflora	Endangered (EN)
1515	Ilex chengkouensis	Vulnerable
1516	Ilex dabieshanensis	Endangered (EN)
1517	Ilex dehongensis	Vulnerable
1518	Ilex fengqingensis	Vulnerable
1519	Ilex graciliflora	Endangered (EN)
1520	Ilex liana	Critically Endangered (CR)
1521	Ilex longzhouensis	Endangered (EN)
1522	Ilex machilifolia	Vulnerable
1523	Ilex maximowicziana	Endangered (EN)
1524	Ilex nanchuanensis	Critically Endangered (CR)
1525	Ilex oblonga	Vulnerable
1526	Ilex occulta	Vulnerable
1527	Ilex perlata	Endangered (EN)
1528	Ilex reticulata	Endangered (EN)
1529	Ilex shennongjiaensis	Endangered (EN)
1530	Ilex shimeica	Vulnerable
1531	Ilex tugitakayamensis	Endangered (EN)
1532	Ilex uraiensis	Vulnerable
1533	Ilex wangiana	Critically Endangered (CR)
1534	Ilex wenchowensis	Endangered (EN)
1535	Ilex xizangensis	Vulnerable
1536	Ilex yuana	Endangered (EN)
1537	Ilex zhejiangensis	Vulnerable
1538	Illicium difengpi	Endangered (EN)
1539	Illigera cordata var. mollissima	Endangered (EN)
1540	Impatiens devolii	Vulnerable
1541	Impatiens nasuta	Vulnerable
1542	Impatiens pritzelii	Vulnerable
1543	Incarvillea beresowskii	Vulnerable
1544	Incarvillea delavayi	Vulnerable
1545	Incarvillea dissectifoliola	Critically Endangered (CR)
1546	Incarvillea lutea	Endangered (EN)
1547	Indigofera chenii	Critically Endangered (CR)
1548	Indigofera esquirolii	Vulnerable
1549	Indigofera lacei	Vulnerable
1550	Indocalamus decorus	Vulnerable
1551	Indocalamus pedalis	Endangered (EN)
1552	Indosasa lipoensis	Vulnerable
1553	Iris kobayashii	Critically Endangered (CR)
1554	Iris latistyla	Vulnerable
1555	Iris narcissiflora	Vulnerable
1556	Iris subdichotoma	Vulnerable
1557	Isodon medilungensis	Endangered (EN)
1558	Isodon secundiflorus	Vulnerable
1559	Isodon silvaticus	Endangered (EN)
1560	Isoetes hypsophila	Vulnerable
1561	Isoetes sinensis	Endangered (EN)
1562	Isoetes yunguiensis	Critically Endangered (CR)
1563	Itoa orientalis var. glabrescens	Critically Endangered (CR)
1564	Ixonanthes reticulata	Vulnerable
1565	Ixora philippinensis	Critically Endangered (CR)
1566	Jasminum guangxiense	Endangered (EN)
1567	Jasminum nintooides	Endangered (EN)
1568	Juglans regia	Vulnerable
1569	Juglans sigillata	Vulnerable
1570	Juniperus chinensis var. sargentii	Vulnerable
1571	Juniperus recurva var. coxii	Vulnerable
1572	Juniperus semiglobosa	Vulnerable
1573	Juniperus tibetica	Vulnerable
1574	Kadsura coccinea	Vulnerable
1575	Kadsura induta	Vulnerable
1576	Keenania tonkinensis	Vulnerable
1577	Keteleeria davidiana var. calcarea	Endangered (EN)
1578	Keteleeria davidiana var. formosana	Critically Endangered (CR)
1579	Keteleeria fortunei var. oblonga	Critically Endangered (CR)
1580	Keteleeria hainanensis	Endangered (EN)
1581	Keteleeria pubescens	Vulnerable
1582	Kingdonia uniflora	Vulnerable
1583	Kolkwitzia amabilis	Vulnerable
1584	Kopsia hainanensis	Endangered (EN)
1585	Kuhlhasseltia yakushimensis	Vulnerable
1586	Lagerstroemia balansae	Endangered (EN)
1587	Lagerstroemia guilinensis	Endangered (EN)
1588	Lagerstroemia intermedia	Vulnerable
1589	Lagerstroemia suprareticulata	Endangered (EN)
1590	Lagerstroemia villosa	Vulnerable
1591	Laportea medogensis	Vulnerable
1592	Larix gmelinii var. principis-rupprechtii	Vulnerable
1593	Larix mastersiana	Vulnerable
1594	Larix sibirica	Vulnerable
1595	Lasianthus austrosinensis	Endangered (EN)
1596	Lasianthus calycinus	Critically Endangered (CR)
1597	Lasianthus rigidus	Vulnerable
1598	Lasianthus wardii	Endangered (EN)
1599	Laurocerasus aquifolioides	Vulnerable
1600	Laurocerasus australis	Vulnerable
1601	Laurocerasus menghaiensis	Critically Endangered (CR)
1602	Leptochilus cantoniensis	Vulnerable
1603	Leptodermis ordosica	Vulnerable
1604	Leptomischus guangxiensis	Vulnerable
1605	Leptopus fangdingianus	Endangered (EN)
1606	Lerchea sinica	Endangered (EN)
1607	Leucomeris decora	Vulnerable
1608	Leycesteria stipulata	Endangered (EN)
1609	Libanotis acaulis	Vulnerable
1610	Libanotis jinanensis	Vulnerable
1611	Ligularia pyrifolia	Vulnerable
1612	Ligustrum morrisonense	Vulnerable
1613	Ligustrum sempervirens	Vulnerable
1614	Lilium amabile	Endangered (EN)
1615	Lilium amoenum	Vulnerable
1616	Lilium cernuum	Vulnerable
1617	Lilium habaense	Vulnerable
1618	Lilium leichtlinii var. maximowiczii	Vulnerable
1619	Lilium lijiangense	Vulnerable
1620	Lilium matangense	Critically Endangered (CR)
1621	Lilium medogense	Critically Endangered (CR)
1622	Lilium paradoxum	Critically Endangered (CR)
1623	Lilium sempervivoideum	Vulnerable
1624	Lilium tsingtauense	Vulnerable
1625	Limonium gmelinii	Vulnerable
1626	Lindera guangxiensis	Vulnerable
1627	Lindera longipedunculata	Vulnerable
1628	Lindera lungshengensis	Vulnerable
1629	Lindera menghaiensis	Vulnerable
1630	Lindsaea chingii	Endangered (EN)
1631	Lindsaea cultrata	Vulnerable
1632	Lindsaea lucida	Critically Endangered (CR)
1633	Liparis balansae	Vulnerable
1634	Liparis bautingensis	Vulnerable
1635	Liparis chapaensis	Vulnerable
1636	Liparis fissilabris	Endangered (EN)
1637	Liparis glossula	Vulnerable
1638	Liparis inaperta	Critically Endangered (CR)
1639	Liparis krameri	Vulnerable
1640	Liparis latifolia	Vulnerable
1641	Liparis luteola	Vulnerable
1642	Liparis mannii	Vulnerable
1643	Liparis petiolata	Vulnerable
1644	Liparis platyrachis	Endangered (EN)
1645	Liparis tschangii	Vulnerable
1646	Lirianthe albosericea	Endangered (EN)
1647	Lirianthe championii	Endangered (EN)
1648	Lirianthe coco	Endangered (EN)
1649	Lirianthe fistulosa	Vulnerable
1650	Lirianthe henryi	Endangered (EN)
1651	Lirianthe odoratissima	Critically Endangered (CR)
1652	Litchi chinensis	Endangered (EN)
1653	Lithocarpus amoenus	Endangered (EN)
1654	Lithocarpus apricus	Endangered (EN)
1655	Lithocarpus areca	Vulnerable
1656	Lithocarpus carolineae	Endangered (EN)
1657	Lithocarpus chifui	Endangered (EN)
1658	Lithocarpus chiungchungensis	Endangered (EN)
1659	Lithocarpus collettii	Endangered (EN)
1660	Lithocarpus crassifolius	Vulnerable
1661	Lithocarpus cucullatus	Endangered (EN)
1662	Lithocarpus cyrtocarpus	Vulnerable
1663	Lithocarpus echinophorus var. bidoupensis	Critically Endangered (CR)
1664	Lithocarpus echinotholus	Vulnerable
1665	Lithocarpus elmerrillii	Endangered (EN)
1666	Lithocarpus farinulentus	Vulnerable
1667	Lithocarpus fenzelianus	Endangered (EN)
1668	Lithocarpus floccosus	Vulnerable
1669	Lithocarpus fohaiensis	Vulnerable
1670	Lithocarpus fordianus	Vulnerable
1671	Lithocarpus gaoligongensis	Endangered (EN)
1672	Lithocarpus howii	Endangered (EN)
1673	Lithocarpus jenkinsii	Critically Endangered (CR)
1674	Lithocarpus laetus	Vulnerable
1675	Lithocarpus laoticus	Vulnerable
1676	Lithocarpus levis	Endangered (EN)
1677	Lithocarpus listeri	Vulnerable
1678	Lithocarpus lycoperdon	Vulnerable
1679	Lithocarpus macilentus	Endangered (EN)
1680	Lithocarpus melanochromus	Vulnerable
1681	Lithocarpus mianningensis	Vulnerable
1682	Lithocarpus pachylepis	Vulnerable
1683	Lithocarpus pakhaensis	Endangered (EN)
1684	Lithocarpus pasania	Vulnerable
1685	Lithocarpus propinquus	Vulnerable
1686	Lithocarpus pseudoxizangensis	Vulnerable
1687	Lithocarpus qinzhouicus	Vulnerable
1688	Lithocarpus quercifolius	Endangered (EN)
1689	Lithocarpus talangensis	Vulnerable
1690	Lithocarpus tephrocarpus	Vulnerable
1691	Lithocarpus tubulosus	Vulnerable
1692	Lithocarpus xizangensis	Endangered (EN)
1693	Lithocarpus yongfuensis	Critically Endangered (CR)
1694	Litsea auriculata	Vulnerable
1695	Litsea beilschmiediifolia	Vulnerable
1696	Litsea dilleniifolia	Vulnerable
1697	Litsea honghoensis	Vulnerable
1698	Litsea hunanensis	Endangered (EN)
1699	Litsea kwangsiensis	Endangered (EN)
1700	Litsea kwangtungensis	Endangered (EN)
1701	Litsea litseifolia	Endangered (EN)
1702	Litsea longistaminata	Vulnerable
1703	Litsea machiloides	Endangered (EN)
1704	Litsea oligophlebia	Endangered (EN)
1705	Litsea pittosporifolia	Vulnerable
1706	Litsea szemaois	Critically Endangered (CR)
1707	Litsea tibetana	Endangered (EN)
1708	Livistona chinensis	Vulnerable
1709	Lloydia delavayi	Endangered (EN)
1710	Loeseneriella griseoramula	Vulnerable
1711	Lomariopsis chinensis	Vulnerable
1712	Lomatogoniopsis alpina	Endangered (EN)
1713	Lomatogoniopsis ovatifolia	Endangered (EN)
1714	Lonicera codonantha	Vulnerable
1715	Lonicera fragilis	Vulnerable
1716	Lonicera jilongensis	Endangered (EN)
1717	Lonicera minutifolia	Endangered (EN)
1718	Lonicera oblata	Vulnerable
1719	Lonicera oiwakensis	Vulnerable
1720	Lonicera tricalysioides	Vulnerable
1721	Loropetalum lanceum	Endangered (EN)
1722	Loropetalum subcordatum	Endangered (EN)
1723	Loxocalyx quinquenervius	Vulnerable
1724	Loxostigma mekongense	Vulnerable
1725	Loxostigma musetorum	Vulnerable
1726	Luisia filiformis	Vulnerable
1727	Luisia zollingeri	Endangered (EN)
1728	Lumnitzera littorea	Vulnerable
1729	Lycianthes shunningensis	Vulnerable
1730	Lycium cylindricum	Critically Endangered (CR)
1731	Lycium yunnanense	Vulnerable
1732	Lycoris anhuiensis	Endangered (EN)
1733	Lycoris guangxiensis	Vulnerable
1734	Lycoris houdyshelii	Vulnerable
1735	Lycoris straminea	Vulnerable
1736	Lysimachia alpestris	Endangered (EN)
1737	Lysimachia cordifolia	Endangered (EN)
1738	Lysimachia huitsunae	Vulnerable
1739	Lysimachia liui	Critically Endangered (CR)
1740	Lysimachia rupestris	Critically Endangered (CR)
1741	Lysimachia scapiflora	Critically Endangered (CR)
1742	Lysimachia sciadantha	Endangered (EN)
1743	Lysimachia sciadophylla	Endangered (EN)
1744	Lysimachia stellarioides	Critically Endangered (CR)
1745	Lysimachia tengyuehensis	Endangered (EN)
1746	Lysimachia vittiformis	Endangered (EN)
1747	Lysimachia wilsonii	Endangered (EN)
1748	Maackia australis	Endangered (EN)
1749	Maackia chekiangensis	Endangered (EN)
1750	Macaranga sinensis	Endangered (EN)
1751	Machilus austroguizhouensis	Endangered (EN)
1752	Machilus chayuensis	Vulnerable
1753	Machilus dumicola	Endangered (EN)
1754	Machilus gongshanensis	Vulnerable
1755	Machilus gracillima	Critically Endangered (CR)
1756	Machilus lenticellata	Endangered (EN)
1757	Machilus longipes	Critically Endangered (CR)
1758	Machilus mangdangshanensis	Vulnerable
1759	Machilus melanophylla	Vulnerable
1760	Machilus microcarpa var. omeiensis	Vulnerable
1761	Machilus minutiloba	Critically Endangered (CR)
1762	Machilus multinervia	Vulnerable
1763	Machilus nanchuanensis	Vulnerable
1764	Machilus nanmu	Endangered (EN)
1765	Machilus oculodracontis	Endangered (EN)
1766	Machilus pyramidalis	Vulnerable
1767	Machilus sichuanensis	Endangered (EN)
1768	Machilus submultinervia	Vulnerable
1769	Machilus verruculosa	Endangered (EN)
1770	Macropanax chienii	Vulnerable
1771	Macropanax paucinervis	Endangered (EN)
1772	Maddenia fujianensis	Critically Endangered (CR)
1773	Madhuca hainanensis	Vulnerable
1774	Madhuca pasquieri	Vulnerable
1775	Maharanga microstoma	Vulnerable
1776	Mahonia bracteolata	Vulnerable
1777	Mahonia breviracema	Critically Endangered (CR)
1778	Mahonia calamicaulis ssp. kingdon-wardiana	Vulnerable
1779	Mahonia conferta	Vulnerable
1780	Mahonia decipiens	Vulnerable
1781	Mahonia hancockiana	Vulnerable
1782	Mahonia leptodonta	Vulnerable
1783	Mahonia longibracteata	Vulnerable
1784	Mahonia microphylla	Endangered (EN)
1785	Mahonia monyulensis	Vulnerable
1786	Mahonia retinervis	Vulnerable
1787	Mahonia subimbricata	Vulnerable
1788	Maianthemum nanchuanense	Endangered (EN)
1789	Malania oleifera	Vulnerable
1790	Malleola dentifera	Endangered (EN)
1791	Mallotus conspurcatus	Critically Endangered (CR)
1792	Mallotus roxburghianus	Critically Endangered (CR)
1793	Malus komarovii	Endangered (EN)
1794	Malus sikkimensis	Vulnerable
1795	Mangifera persiciforma	Vulnerable
1796	Mangifera siamensis	Endangered (EN)
1797	Mangifera sylvatica	Endangered (EN)
1798	Manglietia aromatica	Vulnerable
1799	Manglietia calcarea	Vulnerable
1800	Manglietia caveana	Endangered (EN)
1801	Manglietia crassipes	Critically Endangered (CR)
1802	Manglietia dandyi	Endangered (EN)
1803	Manglietia decidua	Vulnerable
1804	Manglietia duclouxii	Vulnerable
1805	Manglietia forrestii	Vulnerable
1806	Manglietia glaucifolia	Critically Endangered (CR)
1807	Manglietia grandis	Vulnerable
1808	Manglietia hongheensis	Vulnerable
1809	Manglietia hookeri	Vulnerable
1810	Manglietia insignis	Vulnerable
1811	Manglietia kwangtungensis	Vulnerable
1812	Manglietia lucida	Endangered (EN)
1813	Manglietia obovalifolia	Endangered (EN)
1814	Manglietia ovoidea	Endangered (EN)
1815	Manglietia pachyphylla	Vulnerable
1816	Manglietia patungensis	Vulnerable
1817	Manglietia rufibarbata	Endangered (EN)
1818	Manglietia szechuanica	Vulnerable
1819	Manglietia ventii	Endangered (EN)
1820	Manglietia zhengyiana	Endangered (EN)
1821	Mannagettaea hummelii	Vulnerable
1822	Mannagettaea labiata	Vulnerable
1823	Marattia pellucida	Critically Endangered (CR)
1824	Mastersia assamica	Endangered (EN)
1825	Mastixia caudatilimba	Endangered (EN)
1826	Mastixia trichophylla	Endangered (EN)
1827	Maytenus confertiflora	Vulnerable
1828	Maytenus guangxiensis	Vulnerable
1829	Maytenus hainanensis	Vulnerable
1830	Meconopsis barbiseta	Endangered (EN)
1831	Meconopsis georgei	Vulnerable
1832	Meconopsis quintuplinervia var. glabra	Vulnerable
1833	Meconopsis venusta	Vulnerable
1834	Meconopsis wumungensis	Endangered (EN)
1835	Medinilla hayatana	Critically Endangered (CR)
1836	Megistostigma yunnanense	Endangered (EN)
1837	Meiogyne kwangtungensis	Critically Endangered (CR)
1838	Melhania hamiltoniana	Endangered (EN)
1839	Melicope patulinervia	Endangered (EN)
1840	Melodinus yunnanensis	Vulnerable
1841	Memecylon lanceolatum	Vulnerable
1842	Merrillanthus hainanensis	Endangered (EN)
1843	Metaeritrichium microuloides	Vulnerable
1844	Metanemone ranunculoides	Endangered (EN)
1845	Metasequoia glyptostroboides	Endangered (EN)
1846	Michelia angustioblonga	Critically Endangered (CR)
1847	Michelia baillonii	Vulnerable
1848	Michelia champaca var. pubinervia	Vulnerable
1849	Michelia coriacea	Vulnerable
1850	Michelia crassipes	Endangered (EN)
1851	Michelia elegans	Endangered (EN)
1852	Michelia flaviflora	Vulnerable
1853	Michelia fujianensis	Vulnerable
1854	Michelia fulva	Endangered (EN)
1855	Michelia gioi	Endangered (EN)
1856	Michelia guangdongensis	Endangered (EN)
1857	Michelia guangxiensis	Endangered (EN)
1858	Michelia iteophylla	Endangered (EN)
1859	Michelia kisopa	Endangered (EN)
1860	Michelia lacei	Endangered (EN)
1861	Michelia odora	Vulnerable
1862	Michelia shiluensis	Endangered (EN)
1863	Michelia sphaerantha	Vulnerable
1864	Michelia wilsonii ssp. szechuanica	Vulnerable
1865	Michelia xanthantha	Vulnerable
1866	Microcos chungii	Vulnerable
1867	Microtoena albescens	Vulnerable
1868	Microtoena maireana	Critically Endangered (CR)
1869	Microtoena megacalyx	Endangered (EN)
1870	Microtoena miyiensis	Vulnerable
1871	Microtoena moupinensis	Vulnerable
1872	Microtoena muliensis	Endangered (EN)
1873	Microtoena omeiensis	Endangered (EN)
1874	Microtoena prainiana	Vulnerable
1875	Microtropis semipaniculata	Vulnerable
1876	Microtropis thyrsiflora	Vulnerable
1877	Microula bhutanica	Vulnerable
1878	Miliusa tenuistipitata	Endangered (EN)
1879	Millettia cubittii	Critically Endangered (CR)
1880	Millettia lantsangensis	Vulnerable
1881	Millettia leptobotrya	Endangered (EN)
1882	Millettia tetraptera	Endangered (EN)
1883	Mimulicalyx rosulatus	Vulnerable
1884	Mischocarpus hainanensis	Vulnerable
1885	Mitracarpus hirtus	Vulnerable
1886	Mitrephora wangii	Vulnerable
1887	Monimopetalum chinense	Endangered (EN)
1888	Monotropastrum sciaphilum	Critically Endangered (CR)
1889	Morinda longissima	Endangered (EN)
1890	Morinda nanlingensis var. pauciflora	Endangered (EN)
1891	Morinda undulata	Vulnerable
1892	Mucuna calophylla	Endangered (EN)
1893	Mucuna membranacea	Endangered (EN)
1894	Munronia pinnata	Vulnerable
1895	Murdannia undulata	Critically Endangered (CR)
1896	Murraya microphylla	Endangered (EN)
1897	Musa insularimontana	Critically Endangered (CR)
1898	Mussaenda lotungensis	Critically Endangered (CR)
1899	Mussaenda sessilifolia	Endangered (EN)
1900	Mycaranthes floribunda	Vulnerable
1901	Myrica adenophora	Vulnerable
1902	Myricaria laxiflora	Endangered (EN)
1903	Myriophyllum ussuriense	Vulnerable
1904	Myristica yunnanensis	Endangered (EN)
1905	Myrmechis chinensis	Vulnerable
1906	Myrmechis urceolata	Vulnerable
1907	Mytilaria laosensis	Vulnerable
1908	Myxopyrum pierrei	Vulnerable
1909	Nageia nagi	Endangered (EN)
1910	Naravelia zeylanica	Vulnerable
1911	Natsiatopsis thunbergiifolia	Vulnerable
1912	Nauclea officinalis	Vulnerable
1913	Nayariophyton zizyphifolium	Vulnerable
1914	Neofinetia falcata	Endangered (EN)
1915	Neogyna gardneriana	Vulnerable
1916	Neohymenopogon oligocarpus	Vulnerable
1917	Neolitsea howii	Critically Endangered (CR)
1918	Neolitsea impressa	Vulnerable
1919	Neolitsea lunglingensis	Vulnerable
1920	Neolitsea menglaensis	Vulnerable
1921	Neolitsea obtusifolia	Vulnerable
1922	Neolitsea sericea	Endangered (EN)
1923	Neolitsea shingningensis	Vulnerable
1924	Neolitsea tomentosa	Endangered (EN)
1925	Neomartinella grandiflora	Vulnerable
1926	Neonauclea tsaiana	Endangered (EN)
1927	Neopicrorhiza scrophulariiflora	Endangered (EN)
1928	Neottia bambusetorum	Endangered (EN)
1929	Neottia brevilabris	Endangered (EN)
1930	Neottia japonica	Vulnerable
1931	Neottia longicaulis	Vulnerable
1932	Neottia megalochila	Vulnerable
1933	Neottia nanchuanica	Endangered (EN)
1934	Neottia oblata	Endangered (EN)
1935	Neottia papilligera	Endangered (EN)
1936	Neottia puberula var. maculata	Vulnerable
1937	Neottia smithii	Endangered (EN)
1938	Neottia yunnanensis	Critically Endangered (CR)
1939	Neottianthe camptoceras	Vulnerable
1940	Neottianthe luteola	Endangered (EN)
1941	Neottopteris humbertii	Endangered (EN)
1942	Nepenthes mirabilis	Vulnerable
1943	Nephelaphyllum pulchrum	Vulnerable
1944	Nephelaphyllum tenuiflorum	Vulnerable
1945	Nervilia mackinnonii	Endangered (EN)
1946	Neuwiedia singapureana	Endangered (EN)
1947	Nitraria pamirica	Vulnerable
1948	Nomocharis farreri	Endangered (EN)
1949	Nomocharis pardanthina	Endangered (EN)
1950	Nothapodytes collina	Endangered (EN)
1951	Nothapodytes obscura	Vulnerable
1952	Nothapodytes obtusifolia	Endangered (EN)
1953	Nothodoritis zhejiangensis	Endangered (EN)
1954	Notholirion macrophyllum	Endangered (EN)
1955	Notochaete longiaristata	Vulnerable
1956	Nouelia insignis	Vulnerable
1957	Nuphar pumila ssp. sinensis	Vulnerable
1958	Nyctocalos pinnatum	Vulnerable
1959	Nymphaea candida	Endangered (EN)
1960	Nypa fruticans	Vulnerable
1961	Nyssa shangszeensis	Critically Endangered (CR)
1962	Nyssa shweliensis	Critically Endangered (CR)
1963	Nyssa yunnanensis	Critically Endangered (CR)
1964	Oberonia gigantea	Endangered (EN)
1965	Oberonia kwangsiensis	Vulnerable
1966	Oberonia latipetala	Vulnerable
1967	Oberonia rufilabris	Endangered (EN)
1968	Oberonia sinica	Endangered (EN)
1969	Odontochilus clarkei	Endangered (EN)
1970	Olax austrosinensis	Vulnerable
1971	Oleandra undulata	Endangered (EN)
1972	Onosma paniculatum	Vulnerable
1973	Ophrestia pinnata	Vulnerable
1974	Opithandra fargesii	Vulnerable
1975	Opithandra pumila	Critically Endangered (CR)
1976	Oplopanax elatus	Vulnerable
1977	Orchidantha insularis	Endangered (EN)
1978	Oreocharis aurea var. cordato-ovata	Vulnerable
1979	Oreocharis cavaleriei	Vulnerable
1980	Oreocharis obliqua	Vulnerable
1981	Oreocharis rotundifolia	Vulnerable
1982	Oreocharis tubiflora	Vulnerable
1983	Ormosia eugeniifolia	Critically Endangered (CR)
1984	Ormosia formosana	Endangered (EN)
1985	Ormosia glaberrima	Vulnerable
1986	Ormosia hekouensis	Critically Endangered (CR)
1987	Ormosia henryi	Vulnerable
1988	Ormosia hosiei	Endangered (EN)
1989	Ormosia howii	Vulnerable
1990	Ormosia inflata	Vulnerable
1991	Ormosia longipes	Critically Endangered (CR)
1992	Ormosia pachyptera	Endangered (EN)
1993	Ormosia purpureiflora	Endangered (EN)
1994	Ormosia saxatilis	Critically Endangered (CR)
1995	Ormosia sericeolucida	Endangered (EN)
1996	Ormosia yunnanensis	Critically Endangered (CR)
1997	Ornithoboea calcicola	Vulnerable
[truncated: 986 more rows]
